# Supplementary material for: Genetic mapping of deoxynivalenol and fusarium damaged kernel resistance in an adapted durum wheat population
Source: BMC Plant Biol. 2024 Mar 12;24:183. doi: 10.1186/s12870-023-04708-8 (PMC10929095; doi:10.1186/s12870-023-04708-8)
Supplement: Supplementary file 1 — Additional file 1: Table S1: Summary of potential candidate genes with high confidence within Fusarium damaged kernels (FDK) and deoxynivalenol (DON) resistance QTL intervals in DT696. Table S2: List of annotated genes within Qfdon.spa-1A interval. Table S3: List of annotated genes within Qfdk.spa-5A.1 interval. Table S4: List of annotated genes within Qdon.spa-5A.1 interval. Table S5: List of annotated genes within Qdon.spa-5A.2 interval. Table S6: List of annotated genes within Qdon.spa-7A and Qfdk.spa-7A interval. Table S7: Weather data for three critical crop growth months at the Morden, Manitoba where the Fusarium head blight field evaluation was conducted from 2015 to 2017. Table S8: Spearman?s correlation coefficients between FHB incidence (INC), FHB severity (SEV), Fusarium damaged kernels (FDK) and deoxynivalenol (DON) measured over years and locations on the 120 lines of the DT696/DT707 [file 12870_2023_4708_MOESM1_ESM.xlsx]

## Sheet: Summary of candidate genes 
Table S1. Summary of potential candidate genes with high confidence within Fusarium damaged kernels (FDK) and deoxynivalenol (DON) resistance QTL intervals in DT696
QTL	Ch.	Physical Position (RefSeq. V1.0, Chinese Spring)		Gene ID	Annotation
		From	To
Qdon.spa-1A	1A	580000000	580000000	TRITD1Av1G228200	S-locus lectin protein kinase family protein G
	1A	584000000	584000000	TRITD1Av1G230840	Receptor-like protein kinase
	1A	577000000	577000000	TRITD1Av1G226880	Protein kinase family protein
	1A	583000000	583000000	TRITD1Av1G230050	Protein kinase family protein
	1A	583000000	583000000	TRITD1Av1G230250	Protein kinase
	1A	579000000	579000000	TRITD1Av1G227780	NBS-LRR disease resistance protein-like protein G
	1A	577000000	577000000	TRITD1Av1G227080	NBS-LRR disease resistance protein
	1A	577000000	577000000	TRITD1Av1G227000	Myb/SANT-like DNA-binding domain protein G
	1A	582000000	582000000	TRITD1Av1G229590	LRR and NB-ARC domains-containing disease resistance protein G
	1A	576000000	576000000	TRITD1Av1G226060	Leucine-rich repeat receptor-like protein kinase family protein
	1A	576000000	576000000	TRITD1Av1G226100	Leucine-rich repeat receptor-like protein kinase family protein
	1A	581000000	581000000	TRITD1Av1G229000	Leucine-rich repeat receptor-like protein kinase family protein
	1A	582000000	582000000	TRITD1Av1G229990	Flavonoid 3'-hydroxylase
	1A	582000000	582000000	TRITD1Av1G230000	Flavonoid 3'-hydroxylase
	1A	577000000	577000000	TRITD1Av1G226720	F-box/RNI-like/FBD-like domains-containing protein
	1A	581000000	581000000	TRITD1Av1G229360	F-box/FBD/LRR protein
	1A	576000000	576000000	TRITD1Av1G225970	F-box family protein
	1A	577000000	577000000	TRITD1Av1G226770	F-box family protein
	1A	580000000	580000000	TRITD1Av1G228530	F-box family protein
	1A	577000000	577000000	TRITD1Av1G227130	Ethylene-responsive transcription factor
	1A	578000000	579000000	TRITD1Av1G227700	disease resistance protein (TIR-NBS-LRR class)
	1A	577000000	577000000	TRITD1Av1G226980	Disease resistance protein (NBS-LRR class) family
	1A	577000000	577000000	TRITD1Av1G227070	Disease resistance protein (NBS-LRR class) family
	1A	578000000	578000000	TRITD1Av1G227750	Dihydroflavonol-4-reductase
	1A	578000000	578000000	TRITD1Av1G227760	Dihydroflavonol-4-reductase
Qfdk.spa-5A.1	5A	401000000	401000000	TRITD5Av1G143220	Non-specific serine/threonine protein kinase
	5A	401000000	401000000	TRITD5Av1G143390	Cinnamoyl-CoA reductase
	5A	402000000	402000000	TRITD5Av1G143500	Non-specific serine/threonine protein kinase
	5A	402000000	402000000	TRITD5Av1G143580	WRKY transcription factor
	5A	403000000	403000000	TRITD5Av1G144120	F-box family protein
	5A	405000000	405000000	TRITD5Av1G144700	Myb factor
	5A	406000000	406000000	TRITD5Av1G145060	F-box protein (DUF295)
	5A	406000000	406000000	TRITD5Av1G145390	NAC domain protein
	5A	408000000	408000000	TRITD5Av1G146270	F-box family protein
	5A	403000000	403000000	TRITD5Av1G144140	Sugar transporter, putative
	5A	403000000	403000000	TRITD5Av1G144190	Sugar transporter, putative
	5A	403000000	403000000	TRITD5Av1G144280	Sugar transporter, putative
	5A	405000000	405000000	TRITD5Av1G144810	NBS-LRR disease resistance protein
	5A	405000000	405000000	TRITD5Av1G144820	Disease resistance protein (TIR-NBS-LRR class) family
Qdon.spa-5A.1	5A	399000000	399000000	TRITD5Av1G142290	Ap2-like ethylene-responsive transcription factor
	5A	399000000	399000000	TRITD5Av1G142300	Basic-leucine zipper (bZIP) transcription factor family protein G
	5A	399000000	399000000	TRITD5Av1G142530	Leucine-rich receptor-like protein kinase family protein
	5A	399000000	399000000	TRITD5Av1G142580	Receptor kinase-like protein
	5A	401000000	401000000	TRITD5Av1G143220	Non-specific serine/threonine protein kinase
	5A	402000000	402000000	TRITD5Av1G143500	Non-specific serine/threonine protein kinase
	5A	402000000	402000000	TRITD5Av1G143590	WRKY transcription factor
	5A	405000000	405000000	TRITD5Av1G144700	Myb factor
	5A	405000000	405000000	TRITD5Av1G144810	NBS-LRR disease resistance protein
	5A	405000000	405000000	TRITD5Av1G144820	Disease resistance protein (TIR-NBS-LRR class) family
	5A	399000000	399000000	TRITD5Av1G142630	Cellulose synthase
	5A	401000000	401000000	TRITD5Av1G143390	Cinnamoyl-CoA reductase
	5A	403000000	403000000	TRITD5Av1G144140	Sugar transporter, putative
	5A	403000000	403000000	TRITD5Av1G144190	Sugar transporter, putative
	5A	403000000	403000000	TRITD5Av1G144280	Sugar transporter, putative
Qdon.spa-5A.2	5A	323000000	323000000	TRITD5Av1G114070	F-box domain containing protein
	5A	324000000	324000000	TRITD5Av1G114430	Leucine-rich receptor-like protein kinase G
	5A	325000000	325000000	TRITD5Av1G115300	TIR-NBS-LRR class disease resistance protein G
	5A	322000000	322000000	TRITD5Av1G113600	Laccase
	5A	323000000	323000000	TRITD5Av1G114230	Protein kinase family protein, putative, expressed
	5A	323000000	323000000	TRITD5Av1G114240	Leucine-rich repeat receptor-like protein kinase family protein, putative
	5A	324000000	324000000	TRITD5Av1G114330	MYB-like transcription factor family protein
	5A	325000000	325000000	TRITD5Av1G114960	MYB family protein
	5A	329000000	329000000	TRITD5Av1G116720	Leucine-rich repeat protein kinase family protein
	5A	329000000	329000000	TRITD5Av1G116900	WRKY family transcription factor family protein
	5A	329000000	329000000	TRITD5Av1G116930	Kinase family protein
	5A	332000000	332000000	TRITD5Av1G117930	Pleiotropic drug resistance ABC transporter
	5A	332000000	332000000	TRITD5Av1G117960	Pleiotropic drug resistance ABC transporter
	5A	332000000	332000000	TRITD5Av1G117970	Pleiotropic drug resistance ABC transporter G
Qdon.spa-7A/Qfdk.spa-7A	7A	642000000	642000000	TRITD7Av1G241970	F-box protein
	7A	642000000	642000000	TRITD7Av1G241990	F-box protein
	7A	643000000	643000000	TRITD7Av1G242020	F-box protein
	7A	644000000	644000000	TRITD7Av1G242630	Glutathione-S-transferase
	7A	646000000	646000000	TRITD7Av1G243600	Protein kinase family protein
	7A	647000000	647000000	TRITD7Av1G243660	Serine/threonine-protein kinase
	7A	647000000	647000000	TRITD7Av1G243720	Serine/threonine-protein kinase
	7A	647000000	647000000	TRITD7Av1G243850	Serine/threonine-protein kinase
	7A	647000000	647000000	TRITD7Av1G244030	F-box/LRR repeat protein
	7A	648000000	648000000	TRITD7Av1G244610	MYB-related transcription factor
	7A	651000000	651000000	TRITD7Av1G245600	Protein kinase-like protein
	7A	651000000	651000000	TRITD7Av1G245930	Auxin response factor
	7A	651000000	651000000	TRITD7Av1G246120	MADS box transcription factor G

## Sheet: Qfdon.spa-1A
Table S2. List of annotated genes within Qfdon.spa-1A interval
Chromsome	Physical Position (RefSeq. V1.0, Chinese Spring)		Strand	Gene ID	Confidence level	Annotation
	From	To
chr1A	579640345	579642327	+	TRITD1Av1G228200	HC	S-locus lectin protein kinase family protein G		HC=high confidence
chr1A	583901432	583904870	-	TRITD1Av1G230840	HC	Receptor-like protein kinase		LC=low confidence
chr1A	576977494	576981531	-	TRITD1Av1G226880	HC	Protein kinase family protein
chr1A	582521681	582524369	-	TRITD1Av1G230050	HC	Protein kinase family protein		Highlighted genes are the potential candidate genes
chr1A	582970371	582980219	+	TRITD1Av1G230250	HC	Protein kinase
chr1A	578621979	578626110	-	TRITD1Av1G227780	HC	NBS-LRR disease resistance protein-like protein G
chr1A	577271280	577281577	+	TRITD1Av1G227080	HC	NBS-LRR disease resistance protein
chr1A	577143897	577144448	-	TRITD1Av1G227000	HC	Myb/SANT-like DNA-binding domain protein G
chr1A	581668706	581669441	+	TRITD1Av1G229590	HC	LRR and NB-ARC domains-containing disease resistance protein G
chr1A	575736426	575738420	-	TRITD1Av1G226060	HC	Leucine-rich repeat receptor-like protein kinase family protein
chr1A	575748906	575751904	-	TRITD1Av1G226100	HC	Leucine-rich repeat receptor-like protein kinase family protein
chr1A	580844581	580852104	-	TRITD1Av1G229000	HC	Leucine-rich repeat receptor-like protein kinase family protein
chr1A	582244013	582244369	-	TRITD1Av1G229990	HC	Flavonoid 3'-hydroxylase
chr1A	582351195	582352965	-	TRITD1Av1G230000	HC	Flavonoid 3'-hydroxylase
chr1A	576806712	576807743	+	TRITD1Av1G226720	HC	F-box/RNI-like/FBD-like domains-containing protein
chr1A	581310073	581311907	+	TRITD1Av1G229360	HC	F-box/FBD/LRR protein
chr1A	575576283	575577739	-	TRITD1Av1G225970	HC	F-box family protein
chr1A	576869745	576873391	-	TRITD1Av1G226770	HC	F-box family protein
chr1A	580184772	580186340	-	TRITD1Av1G228530	HC	F-box family protein
chr1A	577293919	577294381	-	TRITD1Av1G227130	HC	Ethylene-responsive transcription factor
chr1A	578438452	578653256	-	TRITD1Av1G227700	HC	disease resistance protein (TIR-NBS-LRR class)
chr1A	577131730	577140548	+	TRITD1Av1G226980	HC	Disease resistance protein (NBS-LRR class) family
chr1A	577269334	577271262	+	TRITD1Av1G227070	HC	Disease resistance protein (NBS-LRR class) family
chr1A	578444800	578447127	-	TRITD1Av1G227750	HC	Dihydroflavonol-4-reductase
chr1A	578448857	578452232	-	TRITD1Av1G227760	HC	Dihydroflavonol-4-reductase
chr1A	576862710	576863159	+	TRITD1Av1G226750	LC	U-box domain-containing protein kinase family protein G
chr1A	580276288	580276653	+	TRITD1Av1G228610	LC	Serine/threonine-protein kinase CTR1 G
chr1A	584855474	584855788	+	TRITD1Av1G231370	LC	Serine/threonine protein phosphatase 7 long form isogeny G
chr1A	580285240	580285860	-	TRITD1Av1G228640	LC	Serine/threonine protein phosphatase 7 long form isogeny
chr1A	577338196	577338603	+	TRITD1Av1G227180	LC	Serine/Threonine kinase family catalytic domain protein G
chr1A	580127439	580127666	+	TRITD1Av1G228490	LC	Protein kinase superfamily protein G
chr1A	576661183	576661679	+	TRITD1Av1G226580	LC	protein kinase family protein
chr1A	582677848	582679165	-	TRITD1Av1G230140	LC	Protein kinase family protein
chr1A	577518544	577518903	+	TRITD1Av1G227290	LC	MAP kinase/ ERK kinase 1 G
chr1A	579742067	579742508	+	TRITD1Av1G228240	LC	Leucine-rich repeat transmembrane protein kinase G
chr1A	575738512	575739336	-	TRITD1Av1G226070	LC	Leucine-rich repeat receptor-like protein kinase family protein
chr1A	580914005	580914598	-	TRITD1Av1G229020	LC	Leucine-rich repeat receptor-like protein kinase family protein
chr1A	580932345	580933166	-	TRITD1Av1G229030	LC	Leucine-rich repeat receptor-like protein kinase family protein
chr1A	576029576	576030226	-	TRITD1Av1G226280	LC	Leucine-rich repeat receptor-like protein kinase
chr1A	579673485	579675741	-	TRITD1Av1G228210	LC	Kinase family protein
chr1A	575675591	575675941	-	TRITD1Av1G226030	LC	Glutathione S-transferase theta-4 G
chr1A	580150037	580151234	-	TRITD1Av1G228500	LC	F-box/RNI-like superfamily protein
chr1A	582025914	582026270	-	TRITD1Av1G229860	LC	F-box only protein (DUF295) TE?
chr1A	576195719	576203577	-	TRITD1Av1G226330	LC	F-box family protein
chr1A	578120254	578120589	+	TRITD1Av1G227610	LC	Disease resistance protein RPP13 G
chr1A	577212963	577213889	+	TRITD1Av1G227050	LC	Disease resistance protein (TIR-NBS-LRR class) family G
chr1A	579491727	579496280	-	TRITD1Av1G228120	LC	Disease resistance protein (TIR-NBS-LRR class) family G
chr1A	580413057	580413637	+	TRITD1Av1G228700	LC	Disease resistance protein (TIR-NBS-LRR class) family G
chr1A	584888917	584889967	-	TRITD1Av1G231410	LC	Dihydroflavonol-4-reductase G
chr1A	578076262	578077168	+	TRITD1Av1G227580	LC	Basic-leucine zipper (bZIP) transcription factor family protein G
chr1A	583680746	583684375	+	TRITD1Av1G230730	HC	Zinc finger protein CONSTANS
chr1A	583697249	583698785	-	TRITD1Av1G230760	HC	Zinc finger protein CONSTANS
chr1A	584662469	584667700	+	TRITD1Av1G231250	HC	Zinc finger CCCH domain protein
chr1A	585257834	585261259	+	TRITD1Av1G231530	HC	winged-helix DNA-binding transcription factor family protein
chr1A	583320477	583325186	-	TRITD1Av1G230480	HC	WD-repeat protein, putative
chr1A	580588822	580589476	+	TRITD1Av1G228810	HC	WAS/WASL-interacting family protein G
chr1A	580840315	580842873	+	TRITD1Av1G228990	HC	V-type proton ATPase subunit C
chr1A	581996276	581997023	+	TRITD1Av1G229820	HC	UvrABC system protein C G
chr1A	583458631	583462558	+	TRITD1Av1G230600	HC	UDP-glucose-4-epimerase
chr1A	576711623	576714007	-	TRITD1Av1G226640	HC	Ubiquitin carboxyl-terminal hydrolase 2
chr1A	576681710	576683039	-	TRITD1Av1G226610	HC	ubiquitin carboxyl-terminal hydrolase
chr1A	582739064	582742284	+	TRITD1Av1G230150	HC	Tudor/PWWP/MBT superfamily protein
chr1A	579110351	579113061	-	TRITD1Av1G227900	HC	Tubulin beta chain
chr1A	579363021	579367083	+	TRITD1Av1G227970	HC	transmembrane protein, putative (DUF247)
chr1A	579773930	579778014	-	TRITD1Av1G228250	HC	Translation initiation factor IF-2, putative
chr1A	584128781	584130279	-	TRITD1Av1G231000	HC	Translation initiation factor IF-2 G
chr1A	578679472	578680800	-	TRITD1Av1G227820	HC	Transcription factor, putative
chr1A	577551508	577551950	-	TRITD1Av1G227340	HC	Transcription factor jumonji (jmjC) domain-containing protein G
chr1A	582446695	582456761	-	TRITD1Av1G230040	HC	TATA-binding protein associated factor-like protein
chr1A	580422145	580422524	-	TRITD1Av1G228720	HC	Sucrose synthase
chr1A	584205208	584213414	-	TRITD1Av1G231040	HC	Structural maintenance of chromosomes protein 5 G
chr1A	583325737	583327463	+	TRITD1Av1G230490	HC	Small nuclear ribonucleoprotein
chr1A	577610287	577610841	-	TRITD1Av1G227390	HC	Sigma factor sigB regulation protein rsbQ
chr1A	575544898	575545560	-	TRITD1Av1G225960	HC	RNase P Rpr2/Rpp21 subunit domain protein G
chr1A	576908313	576910864	-	TRITD1Av1G226790	HC	RNA polymerase sigma factor
chr1A	576428083	576430854	-	TRITD1Av1G226410	HC	RNA binding protein
chr1A	584198953	584200134	+	TRITD1Av1G231030	HC	Ring finger protein, putative
chr1A	584769859	584772537	-	TRITD1Av1G231340	HC	Rho GDP-dissociation inhibitor 1
chr1A	584220695	584221164	+	TRITD1Av1G231050	HC	Response regulator 2, putative
chr1A	584346388	584346852	+	TRITD1Av1G231130	HC	Response regulator 2, putative
chr1A	583471139	583471663	-	TRITD1Av1G230620	HC	Response regulator
chr1A	584293488	584293957	+	TRITD1Av1G231090	HC	Response regulator
chr1A	584362077	584362566	+	TRITD1Av1G231140	HC	Response regulator
chr1A	581259442	581261314	+	TRITD1Av1G229310	HC	Protein phosphatase 2C
chr1A	576948948	576949472	+	TRITD1Av1G226840	HC	primconf
chr1A	578455601	578457574	-	TRITD1Av1G227770	HC	primconf
chr1A	580584514	580586978	+	TRITD1Av1G228800	HC	primconf
chr1A	582067217	582069704	-	TRITD1Av1G229910	HC	primconf
chr1A	576906981	576907688	+	TRITD1Av1G226780	HC	Plant basic secretory family protein
chr1A	575870469	575873905	-	TRITD1Av1G226140	HC	Phosphoglucan phosphatase LSF1
chr1A	576974266	576975981	-	TRITD1Av1G226870	HC	Pentatricopeptide repeat-containing protein
chr1A	575815025	575816053	+	TRITD1Av1G226130	HC	Pathogen-related protein
chr1A	583463293	583464027	-	TRITD1Av1G230610	HC	Pathogenesis-related protein 1
chr1A	583685828	583689538	-	TRITD1Av1G230740	HC	Nucleoside diphosphate kinase
chr1A	581231202	581232608	+	TRITD1Av1G229250	HC	nuclease
chr1A	579552273	579553507	-	TRITD1Av1G228190	HC	NADH dehydrogenase [ubiquinone] 1 alpha subcomplex subunit 11 G
chr1A	580636516	580637713	-	TRITD1Av1G228900	HC	Mitochondrial transcription termination factor-like
chr1A	581759285	581760425	-	TRITD1Av1G229690	HC	Mitochondrial outer membrane porin G
chr1A	579402309	579410826	+	TRITD1Av1G228050	HC	mevalonate kinase G
chr1A	575504468	575506178	+	TRITD1Av1G225910	HC	Methyltransferase-like protein 5
chr1A	576699731	576704354	+	TRITD1Av1G226630	HC	Methyltransferase
chr1A	577966571	577967351	-	TRITD1Av1G227520	HC	Low affinity potassium transport system protein G
chr1A	578649960	578650979	-	TRITD1Av1G227800	HC	Leucine-rich repeat (LRR) family protein
chr1A	576791317	576801372	-	TRITD1Av1G226670	HC	Lectin receptor kinase
chr1A	576423504	576427394	+	TRITD1Av1G226400	HC	Kinase family protein
chr1A	577820749	577824672	-	TRITD1Av1G227480	HC	Kinase family protein
chr1A	578330681	578331253	-	TRITD1Av1G227710	HC	HTH-type transcriptional regulator
chr1A	578336755	578337324	-	TRITD1Av1G227720	HC	HTH-type transcriptional regulator
chr1A	585022809	585024562	-	TRITD1Av1G231450	HC	HMG-Y-related protein A
chr1A	584764531	584765625	-	TRITD1Av1G231330	HC	Histone deacetylase-like protein G
chr1A	580568950	580579800	+	TRITD1Av1G228790	HC	Helicase/SANT-associated, DNA-binding protein, putative
chr1A	578664403	578677205	+	TRITD1Av1G227810	HC	Heat shock family protein
chr1A	576864829	576865098	+	TRITD1Av1G226760	HC	glutamate receptor 3.6 G
chr1A	577198438	577200051	-	TRITD1Av1G227040	HC	FAD-binding Berberine family protein
chr1A	583098496	583098990	-	TRITD1Av1G230360	HC	EMBRYO SURROUNDING FACTOR 1.3 G
chr1A	580274148	580277658	-	TRITD1Av1G228600	HC	Early-responsive to dehydration stress protein (ERD4) G
chr1A	582981365	582985067	-	TRITD1Av1G230270	HC	Early flowering 3 G
chr1A	575507226	575509627	-	TRITD1Av1G225920	HC	E3 ubiquitin-protein ligase MARCH6 G
chr1A	575662441	575666732	-	TRITD1Av1G225990	HC	E3 ubiquitin-protein ligase MARCH6 G
chr1A	575327858	575337974	+	TRITD1Av1G225860	HC	E3 ubiquitin-protein ligase MARCH6
chr1A	575513755	575517662	+	TRITD1Av1G225930	HC	E3 ubiquitin-protein ligase MARCH6
chr1A	582670429	582671074	-	TRITD1Av1G230120	HC	D111/G-patch domain-containing protein G
chr1A	576970079	576970979	+	TRITD1Av1G226860	HC	Cytoplasmic membrane protein
chr1A	578249207	578251564	+	TRITD1Av1G227690	HC	Cytokinin riboside 5%27-monophosphate phosphoribohydrolase
chr1A	582096788	582098495	-	TRITD1Av1G229930	HC	Cytochrome P450 family protein, expressed
chr1A	577835781	577837484	-	TRITD1Av1G227490	HC	Cytochrome P450
chr1A	577375298	577375993	+	TRITD1Av1G227200	HC	Cysteine-histidine-rich C1 domain family protein
chr1A	576582337	576678513	+	TRITD1Av1G226540	HC	CST complex subunit TEN1-like protein
chr1A	580590729	580592587	+	TRITD1Av1G228820	HC	cDNA clone:J023106B01, full insert sequence G
chr1A	580603447	580605275	+	TRITD1Av1G228830	HC	cDNA clone:J023106B01, full insert sequence G
chr1A	575472151	575473729	-	TRITD1Av1G225900	HC	carboxyl-terminal peptidase (DUF239)
chr1A	583318866	583319832	-	TRITD1Av1G230470	HC	Carbonic anhydrase
chr1A	577680261	577680884	+	TRITD1Av1G227430	HC	Calmodulin, putative
chr1A	577742602	577743162	+	TRITD1Av1G227440	HC	Calcium-binding protein
chr1A	580782931	580783554	-	TRITD1Av1G228940	HC	BTB/POZ domain containing protein, expressed
chr1A	583297826	583301621	+	TRITD1Av1G230450	HC	ATP-dependent RNA helicase
chr1A	578718448	578725630	-	TRITD1Av1G227830	HC	ATP-dependent Clp protease proteolytic subunit
chr1A	584029850	584031478	-	TRITD1Av1G230950	HC	Aspartic proteinase nepenthesin-2
chr1A	584647120	584653092	+	TRITD1Av1G231210	HC	Argonaute
chr1A	580633390	580633908	-	TRITD1Av1G228880	HC	Amino acid permease
chr1A	577161239	577161577	-	TRITD1Av1G227010	HC	50S ribosomal protein L14
chr1A	579085388	579087306	-	TRITD1Av1G227890	HC	2-aminoethanethiol dioxygenase
chr1A	583935331	583935843	+	TRITD1Av1G230880	LC	zinc finger WD40 repeat protein 1 TE?
chr1A	583942277	583942516	+	TRITD1Av1G230900	LC	zinc finger MYM-type-like protein
chr1A	581415380	581416925	+	TRITD1Av1G229430	LC	Zinc finger MYM-type protein 1
chr1A	581669965	581670360	+	TRITD1Av1G229600	LC	zinc finger CONSTANS-like protein (DUF3537) TE?
chr1A	582542137	582542472	+	TRITD1Av1G230060	LC	Zf-RanBP domain-containing protein G
chr1A	576552796	576553182	-	TRITD1Av1G226450	LC	Vanin-like protein 3 G
chr1A	580674123	580674518	+	TRITD1Av1G228920	LC	Vang-like protein 2-B G
chr1A	576988653	576988952	-	TRITD1Av1G226890	LC	Vacuolar protein sorting-associated protein 26A
chr1A	579498555	579499710	+	TRITD1Av1G228150	LC	Uroporphyrinogen decarboxylase G
chr1A	582819606	582819842	-	TRITD1Av1G230160	LC	UDP-N-acetylhexosamine pyrophosphorylase-like protein 1 G
chr1A	575378011	575378527	+	TRITD1Av1G225880	LC	Ubiquitin-like-specific protease ESD4
chr1A	576684522	576685352	-	TRITD1Av1G226620	LC	Ubiquitin carboxyl-terminal hydrolase 2
chr1A	576725128	576726213	+	TRITD1Av1G226650	LC	Ubiquitin carboxyl-terminal hydrolase 2
chr1A	576726288	576728638	+	TRITD1Av1G226660	LC	ubiquitin carboxyl-terminal hydrolase
chr1A	577634425	577634760	+	TRITD1Av1G227410	LC	TTF-type zinc finger protein with HAT dimerization domain
chr1A	577335296	577335607	-	TRITD1Av1G227170	LC	Transposon Ty3-I Gag-Pol polyprotein
chr1A	579312231	579313001	+	TRITD1Av1G227960	LC	Transposon Ty3-I Gag-Pol polyprotein
chr1A	581203476	581203889	-	TRITD1Av1G229200	LC	Transposon Ty3-I Gag-Pol polyprotein
chr1A	584850155	584850916	-	TRITD1Av1G231350	LC	Transposon Ty3-I Gag-Pol polyprotein
chr1A	584894426	584895208	-	TRITD1Av1G231430	LC	Transposon Ty3-G Gag-Pol polyprotein
chr1A	585055559	585056041	-	TRITD1Av1G231480	LC	Transposon Ty3-G Gag-Pol polyprotein
chr1A	583909593	583911317	+	TRITD1Av1G230850	LC	Transposon TX1 uncharacterized
chr1A	576855658	576855960	+	TRITD1Av1G226740	LC	Transposon protein, putative, CACTA, En/Spm sub-class TE
chr1A	577142627	577142914	-	TRITD1Av1G226990	LC	Transposon protein, putative, CACTA, En/Spm sub-class TE
chr1A	577987759	577988082	+	TRITD1Av1G227540	LC	Transposon protein, putative, CACTA, En/Spm sub-class TE
chr1A	579270656	579271075	-	TRITD1Av1G227950	LC	Transposon protein, putative, CACTA, En/Spm sub-class TE
chr1A	581852959	581853369	+	TRITD1Av1G229720	LC	Transposon protein, putative, CACTA, En/Spm sub-class TE
chr1A	582055278	582055706	+	TRITD1Av1G229900	LC	Transposon protein, putative, CACTA, En/Spm sub-class TE
chr1A	582107464	582107778	-	TRITD1Av1G229940	LC	Transposon protein, putative, CACTA, En/Spm sub-class TE
chr1A	575694937	575695353	-	TRITD1Av1G226040	LC	Transposon protein, putative, CACTA, En/Spm sub-class
chr1A	576216009	576216362	+	TRITD1Av1G226350	LC	Transposon protein, putative, CACTA, En/Spm sub-class
chr1A	577389084	577389563	+	TRITD1Av1G227230	LC	Transposon protein, putative, CACTA, En/Spm sub-class
chr1A	577397080	577397397	+	TRITD1Av1G227240	LC	Transposon protein, putative, CACTA, En/Spm sub-class
chr1A	577656170	577656805	+	TRITD1Av1G227420	LC	Transposon protein, putative, CACTA, En/Spm sub-class
chr1A	578011765	578012088	-	TRITD1Av1G227560	LC	Transposon protein, putative, CACTA, En/Spm sub-class
chr1A	579137867	579138199	-	TRITD1Av1G227930	LC	Transposon protein, putative, CACTA, En/Spm sub-class
chr1A	580246323	580246940	-	TRITD1Av1G228550	LC	Transposon protein, putative, CACTA, En/Spm sub-class
chr1A	580256719	580257726	-	TRITD1Av1G228590	LC	Transposon protein, putative, CACTA, En/Spm sub-class
chr1A	581854316	581854717	+	TRITD1Av1G229730	LC	Transposon protein, putative, CACTA, En/Spm sub-class
chr1A	582857423	582857968	+	TRITD1Av1G230190	LC	Transposon protein, putative, CACTA, En/Spm sub-class
chr1A	582858329	582858640	+	TRITD1Av1G230200	LC	Transposon protein, putative, CACTA, En/Spm sub-class
chr1A	584108122	584108439	+	TRITD1Av1G230980	LC	Transposon protein, putative, CACTA, En/Spm sub-class
chr1A	579791559	579792434	+	TRITD1Av1G228280	LC	Transposable element protein, putative, Retrotrans_gag
chr1A	583850882	583851244	+	TRITD1Av1G230810	LC	Transposable element protein, putative, Retrotrans_gag
chr1A	585138033	585138371	-	TRITD1Av1G231510	LC	Transposable element protein, putative TE
chr1A	575797264	575797650	-	TRITD1Av1G226120	LC	Transmembrane protein, putative G
chr1A	582176564	582177093	-	TRITD1Av1G229960	LC	Translation initiation factor IF-2 G
chr1A	583686246	583686635	+	TRITD1Av1G230750	LC	Translation initiation factor IF-2 G
chr1A	584861184	584861705	-	TRITD1Av1G231390	LC	Translation initiation factor IF-2 G
chr1A	579461553	579466095	-	TRITD1Av1G228070	LC	Transcription factor AP-1 G
chr1A	579837701	579839014	-	TRITD1Av1G228310	LC	stomatal cytokinesis defective / SCD1 protein (SCD1) G
chr1A	577600995	577602866	+	TRITD1Av1G227380	LC	Stachyose synthase
chr1A	581261952	581262431	+	TRITD1Av1G229320	LC	Solute carrier family 15 member 4 G
chr1A	584858668	584859258	-	TRITD1Av1G231380	LC	Serpentine receptor class gamma-47 G
chr1A	581091791	581098048	-	TRITD1Av1G229120	LC	Sec14p-like phosphatidylinositol transfer family protein G
chr1A	581102895	581103197	+	TRITD1Av1G229130	LC	S-adenosylmethionine:tRNA ribosyltransferase-isomerase G
chr1A	577298628	577299784	+	TRITD1Av1G227150	LC	S-adenosylmethionine synthase G
chr1A	582005148	582005945	+	TRITD1Av1G229830	LC	S locus-related glycoprotein 1 (SLR1) binding pollen coat protein family G
chr1A	576421114	576421491	+	TRITD1Av1G226390	LC	RNA-directed DNA polymerase (reverse transcriptase)-related family protein TE
chr1A	577550271	577550990	+	TRITD1Av1G227330	LC	RNA-directed DNA polymerase (Reverse transcriptase), Polynucleotidyl transferase, Ribonuclease H fold-like protein
chr1A	576948051	576948473	+	TRITD1Av1G226830	LC	RNA-directed DNA polymerase (Reverse transcriptase) TE
chr1A	583912853	583913392	+	TRITD1Av1G230870	LC	RNA-directed DNA polymerase (Reverse transcriptase) Ribonuclease H
chr1A	581147195	581147404	-	TRITD1Av1G229160	LC	RNA-binding (RRM/RBD/RNP motifs) family protein G
chr1A	576636289	576636630	+	TRITD1Av1G226570	LC	RING/U-box superfamily protein G
chr1A	580277431	580277733	+	TRITD1Av1G228630	LC	RING/U-box superfamily protein G
chr1A	581217158	581217457	-	TRITD1Av1G229240	LC	RING/U-box superfamily protein G
chr1A	575534332	575537202	-	TRITD1Av1G225940	LC	RING/FYVE/PHD zinc finger superfamily protein
chr1A	583317851	583318522	+	TRITD1Av1G230460	LC	Ribosome-binding protein 1 G
chr1A	579950846	579951367	+	TRITD1Av1G228420	LC	Ribosomal RNA small subunit methyltransferase G G
chr1A	580626689	580627186	-	TRITD1Av1G228870	LC	ribonuclease H superfamily polynucleotidyl transferase
chr1A	577414412	577414717	+	TRITD1Av1G227250	LC	Reverse transcriptase
chr1A	583911407	583912741	+	TRITD1Av1G230860	LC	Reverse transcriptase
chr1A	583990704	583991087	+	TRITD1Av1G230920	LC	Reverse transcriptase
chr1A	584702400	584702726	+	TRITD1Av1G231260	LC	Reverse transcriptase
chr1A	578120737	578121630	+	TRITD1Av1G227620	LC	Retrovirus-related Pol polyprotein LINE-1
chr1A	584657333	584658445	-	TRITD1Av1G231230	LC	Retrovirus-related Pol polyprotein LINE-1
chr1A	575899600	575900103	-	TRITD1Av1G226160	LC	Retrovirus-related Pol polyprotein from transposon TNT 1-94 TE
chr1A	576936986	576937375	-	TRITD1Av1G226820	LC	Retrovirus-related Pol polyprotein from transposon TNT 1-94 TE
chr1A	577026529	577026828	+	TRITD1Av1G226920	LC	Retrovirus-related Pol polyprotein from transposon TNT 1-94 TE
chr1A	577278477	577279700	+	TRITD1Av1G227100	LC	Retrovirus-related Pol polyprotein from transposon TNT 1-94 TE
chr1A	577345797	577346285	-	TRITD1Av1G227190	LC	Retrovirus-related Pol polyprotein from transposon TNT 1-94 TE
chr1A	578060597	578060905	-	TRITD1Av1G227570	LC	Retrovirus-related Pol polyprotein from transposon TNT 1-94 TE
chr1A	578146472	578146987	-	TRITD1Av1G227640	LC	Retrovirus-related Pol polyprotein from transposon TNT 1-94 TE
chr1A	578167070	578167390	+	TRITD1Av1G227680	LC	Retrovirus-related Pol polyprotein from transposon TNT 1-94 TE
chr1A	579720163	579720471	-	TRITD1Av1G228230	LC	Retrovirus-related Pol polyprotein from transposon TNT 1-94 TE
chr1A	579805186	579805533	-	TRITD1Av1G228290	LC	Retrovirus-related Pol polyprotein from transposon TNT 1-94 TE
chr1A	579821310	579821666	+	TRITD1Av1G228300	LC	Retrovirus-related Pol polyprotein from transposon TNT 1-94 TE
chr1A	579872587	579873159	+	TRITD1Av1G228350	LC	Retrovirus-related Pol polyprotein from transposon TNT 1-94 TE
chr1A	580019236	580019595	-	TRITD1Av1G228450	LC	Retrovirus-related Pol polyprotein from transposon TNT 1-94 TE
chr1A	580387138	580387455	-	TRITD1Av1G228680	LC	Retrovirus-related Pol polyprotein from transposon TNT 1-94 TE
chr1A	580531071	580531574	+	TRITD1Av1G228780	LC	Retrovirus-related Pol polyprotein from transposon TNT 1-94 TE
chr1A	580812185	580812595	+	TRITD1Av1G228980	LC	Retrovirus-related Pol polyprotein from transposon TNT 1-94 TE
chr1A	580996782	580997114	-	TRITD1Av1G229050	LC	Retrovirus-related Pol polyprotein from transposon TNT 1-94 TE
chr1A	581212617	581212916	+	TRITD1Av1G229230	LC	Retrovirus-related Pol polyprotein from transposon TNT 1-94 TE
chr1A	581252459	581252995	+	TRITD1Av1G229260	LC	Retrovirus-related Pol polyprotein from transposon TNT 1-94 TE
chr1A	581465614	581466033	+	TRITD1Av1G229500	LC	Retrovirus-related Pol polyprotein from transposon TNT 1-94 TE
chr1A	581471469	581471855	-	TRITD1Av1G229510	LC	Retrovirus-related Pol polyprotein from transposon TNT 1-94 TE
chr1A	581923918	581924223	+	TRITD1Av1G229760	LC	Retrovirus-related Pol polyprotein from transposon TNT 1-94 TE
chr1A	582194969	582195430	-	TRITD1Av1G229970	LC	Retrovirus-related Pol polyprotein from transposon TNT 1-94 TE
chr1A	582872444	582872746	+	TRITD1Av1G230220	LC	Retrovirus-related Pol polyprotein from transposon TNT 1-94 TE
chr1A	583010891	583011220	-	TRITD1Av1G230280	LC	Retrovirus-related Pol polyprotein from transposon TNT 1-94 TE
chr1A	583042763	583043191	-	TRITD1Av1G230310	LC	Retrovirus-related Pol polyprotein from transposon TNT 1-94 TE
chr1A	583247171	583247794	-	TRITD1Av1G230430	LC	Retrovirus-related Pol polyprotein from transposon TNT 1-94 TE
chr1A	583328304	583328534	+	TRITD1Av1G230510	LC	Retrovirus-related Pol polyprotein from transposon TNT 1-94 TE
chr1A	583417412	583417813	-	TRITD1Av1G230560	LC	Retrovirus-related Pol polyprotein from transposon TNT 1-94 TE
chr1A	583418623	583419192	-	TRITD1Av1G230570	LC	Retrovirus-related Pol polyprotein from transposon TNT 1-94 TE
chr1A	583545889	583546305	-	TRITD1Av1G230670	LC	Retrovirus-related Pol polyprotein from transposon TNT 1-94 TE
chr1A	583885900	583886334	-	TRITD1Av1G230830	LC	Retrovirus-related Pol polyprotein from transposon TNT 1-94 TE
chr1A	583993347	583993730	-	TRITD1Av1G230940	LC	Retrovirus-related Pol polyprotein from transposon TNT 1-94 TE
chr1A	584230141	584230455	+	TRITD1Av1G231060	LC	Retrovirus-related Pol polyprotein from transposon TNT 1-94 TE
chr1A	575582554	575584713	-	TRITD1Av1G225980	LC	Retrovirus-related Pol polyprotein from transposon TNT 1-94
chr1A	575746511	575748385	-	TRITD1Av1G226090	LC	Retrovirus-related Pol polyprotein from transposon TNT 1-94
chr1A	575900158	575900466	-	TRITD1Av1G226170	LC	Retrovirus-related Pol polyprotein from transposon TNT 1-94
chr1A	575904991	575905344	+	TRITD1Av1G226180	LC	Retrovirus-related Pol polyprotein from transposon TNT 1-94
chr1A	575905681	575906016	+	TRITD1Av1G226190	LC	Retrovirus-related Pol polyprotein from transposon TNT 1-94
chr1A	575907328	575907678	+	TRITD1Av1G226200	LC	Retrovirus-related Pol polyprotein from transposon TNT 1-94
chr1A	575943260	575943658	-	TRITD1Av1G226210	LC	Retrovirus-related Pol polyprotein from transposon TNT 1-94
chr1A	575945749	575946267	-	TRITD1Av1G226220	LC	Retrovirus-related Pol polyprotein from transposon TNT 1-94
chr1A	576210912	576211235	-	TRITD1Av1G226340	LC	Retrovirus-related Pol polyprotein from transposon TNT 1-94
chr1A	576502149	576502601	-	TRITD1Av1G226420	LC	Retrovirus-related Pol polyprotein from transposon TNT 1-94
chr1A	576502644	576503009	-	TRITD1Av1G226430	LC	Retrovirus-related Pol polyprotein from transposon TNT 1-94
chr1A	576566164	576567345	-	TRITD1Av1G226490	LC	Retrovirus-related Pol polyprotein from transposon TNT 1-94
chr1A	576568269	576568871	-	TRITD1Av1G226500	LC	Retrovirus-related Pol polyprotein from transposon TNT 1-94
chr1A	576573332	576573895	+	TRITD1Av1G226510	LC	Retrovirus-related Pol polyprotein from transposon TNT 1-94
chr1A	576574595	576574975	+	TRITD1Av1G226520	LC	Retrovirus-related Pol polyprotein from transposon TNT 1-94
chr1A	576575711	576576139	+	TRITD1Av1G226530	LC	Retrovirus-related Pol polyprotein from transposon TNT 1-94
chr1A	576923444	576924283	+	TRITD1Av1G226800	LC	Retrovirus-related Pol polyprotein from transposon TNT 1-94
chr1A	576963927	576964805	-	TRITD1Av1G226850	LC	Retrovirus-related Pol polyprotein from transposon TNT 1-94
chr1A	577023829	577024530	+	TRITD1Av1G226900	LC	Retrovirus-related Pol polyprotein from transposon TNT 1-94
chr1A	577025713	577026171	+	TRITD1Av1G226910	LC	Retrovirus-related Pol polyprotein from transposon TNT 1-94
chr1A	577119225	577119554	+	TRITD1Av1G226960	LC	Retrovirus-related Pol polyprotein from transposon TNT 1-94
chr1A	577119876	577121543	+	TRITD1Av1G226970	LC	Retrovirus-related Pol polyprotein from transposon TNT 1-94
chr1A	577169748	577170287	+	TRITD1Av1G227020	LC	Retrovirus-related Pol polyprotein from transposon TNT 1-94
chr1A	577171911	577172495	+	TRITD1Av1G227030	LC	Retrovirus-related Pol polyprotein from transposon TNT 1-94
chr1A	577216799	577218078	+	TRITD1Av1G227060	LC	Retrovirus-related Pol polyprotein from transposon TNT 1-94
chr1A	577276636	577278270	+	TRITD1Av1G227090	LC	Retrovirus-related Pol polyprotein from transposon TNT 1-94
chr1A	577279965	577281122	+	TRITD1Av1G227110	LC	Retrovirus-related Pol polyprotein from transposon TNT 1-94
chr1A	577287861	577288253	-	TRITD1Av1G227120	LC	Retrovirus-related Pol polyprotein from transposon TNT 1-94
chr1A	577383829	577384479	-	TRITD1Av1G227220	LC	Retrovirus-related Pol polyprotein from transposon TNT 1-94
chr1A	577562571	577562987	+	TRITD1Av1G227350	LC	Retrovirus-related Pol polyprotein from transposon TNT 1-94
chr1A	577564451	577564876	+	TRITD1Av1G227360	LC	Retrovirus-related Pol polyprotein from transposon TNT 1-94
chr1A	577569970	577570275	-	TRITD1Av1G227370	LC	Retrovirus-related Pol polyprotein from transposon TNT 1-94
chr1A	577796680	577797963	-	TRITD1Av1G227460	LC	Retrovirus-related Pol polyprotein from transposon TNT 1-94
chr1A	577799254	577799685	-	TRITD1Av1G227470	LC	Retrovirus-related Pol polyprotein from transposon TNT 1-94
chr1A	577992348	577993130	-	TRITD1Av1G227550	LC	Retrovirus-related Pol polyprotein from transposon TNT 1-94
chr1A	578078103	578078489	+	TRITD1Av1G227590	LC	Retrovirus-related Pol polyprotein from transposon TNT 1-94
chr1A	578148208	578148684	-	TRITD1Av1G227650	LC	Retrovirus-related Pol polyprotein from transposon TNT 1-94
chr1A	578148963	578149427	-	TRITD1Av1G227660	LC	Retrovirus-related Pol polyprotein from transposon TNT 1-94
chr1A	578155631	578156260	+	TRITD1Av1G227670	LC	Retrovirus-related Pol polyprotein from transposon TNT 1-94
chr1A	578641595	578643150	+	TRITD1Av1G227790	LC	Retrovirus-related Pol polyprotein from transposon TNT 1-94
chr1A	578732009	578733088	+	TRITD1Av1G227840	LC	Retrovirus-related Pol polyprotein from transposon TNT 1-94
chr1A	578734608	578735087	+	TRITD1Av1G227850	LC	Retrovirus-related Pol polyprotein from transposon TNT 1-94
chr1A	579122226	579122852	-	TRITD1Av1G227910	LC	Retrovirus-related Pol polyprotein from transposon TNT 1-94
chr1A	579122934	579123419	-	TRITD1Av1G227920	LC	Retrovirus-related Pol polyprotein from transposon TNT 1-94
chr1A	579480996	579481364	-	TRITD1Av1G228100	LC	Retrovirus-related Pol polyprotein from transposon TNT 1-94
chr1A	579864313	579864618	-	TRITD1Av1G228330	LC	Retrovirus-related Pol polyprotein from transposon TNT 1-94
chr1A	579883063	579883611	+	TRITD1Av1G228360	LC	Retrovirus-related Pol polyprotein from transposon TNT 1-94
chr1A	579885220	579885840	+	TRITD1Av1G228370	LC	Retrovirus-related Pol polyprotein from transposon TNT 1-94
chr1A	580173355	580174146	+	TRITD1Av1G228510	LC	Retrovirus-related Pol polyprotein from transposon TNT 1-94
chr1A	580175827	580176165	+	TRITD1Av1G228520	LC	Retrovirus-related Pol polyprotein from transposon TNT 1-94
chr1A	580250176	580250724	+	TRITD1Av1G228560	LC	Retrovirus-related Pol polyprotein from transposon TNT 1-94
chr1A	580251598	580252341	+	TRITD1Av1G228570	LC	Retrovirus-related Pol polyprotein from transposon TNT 1-94
chr1A	580253021	580253923	+	TRITD1Av1G228580	LC	Retrovirus-related Pol polyprotein from transposon TNT 1-94
chr1A	580317595	580318110	-	TRITD1Av1G228650	LC	Retrovirus-related Pol polyprotein from transposon TNT 1-94
chr1A	580318882	580319187	-	TRITD1Av1G228660	LC	Retrovirus-related Pol polyprotein from transposon TNT 1-94
chr1A	580320967	580321395	-	TRITD1Av1G228670	LC	Retrovirus-related Pol polyprotein from transposon TNT 1-94
chr1A	580399119	580399700	+	TRITD1Av1G228690	LC	Retrovirus-related Pol polyprotein from transposon TNT 1-94
chr1A	580452281	580453023	+	TRITD1Av1G228760	LC	Retrovirus-related Pol polyprotein from transposon TNT 1-94
chr1A	580529253	580529756	+	TRITD1Av1G228770	LC	Retrovirus-related Pol polyprotein from transposon TNT 1-94
chr1A	580610092	580610694	+	TRITD1Av1G228850	LC	Retrovirus-related Pol polyprotein from transposon TNT 1-94
chr1A	580611406	580611918	+	TRITD1Av1G228860	LC	Retrovirus-related Pol polyprotein from transposon TNT 1-94
chr1A	580789913	580790260	-	TRITD1Av1G228950	LC	Retrovirus-related Pol polyprotein from transposon TNT 1-94
chr1A	580809596	580810009	+	TRITD1Av1G228960	LC	Retrovirus-related Pol polyprotein from transposon TNT 1-94
chr1A	580811000	580811845	+	TRITD1Av1G228970	LC	Retrovirus-related Pol polyprotein from transposon TNT 1-94
chr1A	580997557	580997922	-	TRITD1Av1G229060	LC	Retrovirus-related Pol polyprotein from transposon TNT 1-94
chr1A	581052919	581053443	+	TRITD1Av1G229070	LC	Retrovirus-related Pol polyprotein from transposon TNT 1-94
chr1A	581053485	581054726	+	TRITD1Av1G229080	LC	Retrovirus-related Pol polyprotein from transposon TNT 1-94
chr1A	581209542	581209898	+	TRITD1Av1G229210	LC	Retrovirus-related Pol polyprotein from transposon TNT 1-94
chr1A	581210343	581211209	+	TRITD1Av1G229220	LC	Retrovirus-related Pol polyprotein from transposon TNT 1-94
chr1A	581254592	581254954	+	TRITD1Av1G229280	LC	Retrovirus-related Pol polyprotein from transposon TNT 1-94
chr1A	581255183	581255635	+	TRITD1Av1G229290	LC	Retrovirus-related Pol polyprotein from transposon TNT 1-94
chr1A	581279785	581280486	-	TRITD1Av1G229330	LC	Retrovirus-related Pol polyprotein from transposon TNT 1-94
chr1A	581282188	581282574	-	TRITD1Av1G229340	LC	Retrovirus-related Pol polyprotein from transposon TNT 1-94
chr1A	581353459	581353971	+	TRITD1Av1G229410	LC	Retrovirus-related Pol polyprotein from transposon TNT 1-94
chr1A	581441118	581441843	+	TRITD1Av1G229480	LC	Retrovirus-related Pol polyprotein from transposon TNT 1-94
chr1A	581537114	581537434	+	TRITD1Av1G229520	LC	Retrovirus-related Pol polyprotein from transposon TNT 1-94
chr1A	581537618	581538391	+	TRITD1Av1G229530	LC	Retrovirus-related Pol polyprotein from transposon TNT 1-94
chr1A	581540139	581540849	+	TRITD1Av1G229540	LC	Retrovirus-related Pol polyprotein from transposon TNT 1-94
chr1A	581627474	581627845	-	TRITD1Av1G229560	LC	Retrovirus-related Pol polyprotein from transposon TNT 1-94
chr1A	581634958	581635581	+	TRITD1Av1G229570	LC	Retrovirus-related Pol polyprotein from transposon TNT 1-94
chr1A	581688763	581689068	-	TRITD1Av1G229620	LC	Retrovirus-related Pol polyprotein from transposon TNT 1-94
chr1A	581735699	581736232	-	TRITD1Av1G229650	LC	Retrovirus-related Pol polyprotein from transposon TNT 1-94
chr1A	581736427	581736813	-	TRITD1Av1G229660	LC	Retrovirus-related Pol polyprotein from transposon TNT 1-94
chr1A	581751799	581753088	-	TRITD1Av1G229670	LC	Retrovirus-related Pol polyprotein from transposon TNT 1-94
chr1A	581809842	581811131	-	TRITD1Av1G229700	LC	Retrovirus-related Pol polyprotein from transposon TNT 1-94
chr1A	581811219	581811737	-	TRITD1Av1G229710	LC	Retrovirus-related Pol polyprotein from transposon TNT 1-94
chr1A	581896318	581896668	+	TRITD1Av1G229740	LC	Retrovirus-related Pol polyprotein from transposon TNT 1-94
chr1A	581897015	581897386	+	TRITD1Av1G229750	LC	Retrovirus-related Pol polyprotein from transposon TNT 1-94
chr1A	582022459	582022980	+	TRITD1Av1G229850	LC	Retrovirus-related Pol polyprotein from transposon TNT 1-94
chr1A	582033833	582034138	+	TRITD1Av1G229880	LC	Retrovirus-related Pol polyprotein from transposon TNT 1-94
chr1A	582034832	582035809	+	TRITD1Av1G229890	LC	Retrovirus-related Pol polyprotein from transposon TNT 1-94
chr1A	582195743	582196114	-	TRITD1Av1G229980	LC	Retrovirus-related Pol polyprotein from transposon TNT 1-94
chr1A	582404107	582404538	-	TRITD1Av1G230020	LC	Retrovirus-related Pol polyprotein from transposon TNT 1-94
chr1A	582638312	582638740	-	TRITD1Av1G230100	LC	Retrovirus-related Pol polyprotein from transposon TNT 1-94
chr1A	582848303	582848731	-	TRITD1Av1G230180	LC	Retrovirus-related Pol polyprotein from transposon TNT 1-94
chr1A	582871922	582872380	+	TRITD1Av1G230210	LC	Retrovirus-related Pol polyprotein from transposon TNT 1-94
chr1A	582873008	582873397	+	TRITD1Av1G230230	LC	Retrovirus-related Pol polyprotein from transposon TNT 1-94
chr1A	582906207	582906812	-	TRITD1Av1G230240	LC	Retrovirus-related Pol polyprotein from transposon TNT 1-94
chr1A	583012871	583013284	-	TRITD1Av1G230290	LC	Retrovirus-related Pol polyprotein from transposon TNT 1-94
chr1A	583090646	583091095	-	TRITD1Av1G230340	LC	Retrovirus-related Pol polyprotein from transposon TNT 1-94
chr1A	583091354	583092238	-	TRITD1Av1G230350	LC	Retrovirus-related Pol polyprotein from transposon TNT 1-94
chr1A	583154330	583154860	-	TRITD1Av1G230390	LC	Retrovirus-related Pol polyprotein from transposon TNT 1-94
chr1A	583245758	583246660	-	TRITD1Av1G230420	LC	Retrovirus-related Pol polyprotein from transposon TNT 1-94
chr1A	583248923	583249441	-	TRITD1Av1G230440	LC	Retrovirus-related Pol polyprotein from transposon TNT 1-94
chr1A	583356548	583356973	+	TRITD1Av1G230530	LC	Retrovirus-related Pol polyprotein from transposon TNT 1-94
chr1A	583357505	583357864	+	TRITD1Av1G230540	LC	Retrovirus-related Pol polyprotein from transposon TNT 1-94
chr1A	583420180	583421016	-	TRITD1Av1G230580	LC	Retrovirus-related Pol polyprotein from transposon TNT 1-94
chr1A	583525658	583526248	+	TRITD1Av1G230640	LC	Retrovirus-related Pol polyprotein from transposon TNT 1-94
chr1A	583527191	583527514	+	TRITD1Av1G230650	LC	Retrovirus-related Pol polyprotein from transposon TNT 1-94
chr1A	583528061	583528525	+	TRITD1Av1G230660	LC	Retrovirus-related Pol polyprotein from transposon TNT 1-94
chr1A	583546930	583547382	-	TRITD1Av1G230680	LC	Retrovirus-related Pol polyprotein from transposon TNT 1-94
chr1A	583710188	583710739	-	TRITD1Av1G230770	LC	Retrovirus-related Pol polyprotein from transposon TNT 1-94
chr1A	583962183	583962911	-	TRITD1Av1G230910	LC	Retrovirus-related Pol polyprotein from transposon TNT 1-94
chr1A	583991535	583991960	+	TRITD1Av1G230930	LC	Retrovirus-related Pol polyprotein from transposon TNT 1-94
chr1A	584238278	584238661	+	TRITD1Av1G231070	LC	Retrovirus-related Pol polyprotein from transposon TNT 1-94
chr1A	584322918	584323457	+	TRITD1Av1G231110	LC	Retrovirus-related Pol polyprotein from transposon TNT 1-94
chr1A	584384700	584385143	+	TRITD1Av1G231150	LC	Retrovirus-related Pol polyprotein from transposon TNT 1-94
chr1A	584415421	584416041	+	TRITD1Av1G231160	LC	Retrovirus-related Pol polyprotein from transposon TNT 1-94
chr1A	584416321	584416677	+	TRITD1Av1G231170	LC	Retrovirus-related Pol polyprotein from transposon TNT 1-94
chr1A	584416860	584417423	+	TRITD1Av1G231180	LC	Retrovirus-related Pol polyprotein from transposon TNT 1-94
chr1A	584705470	584705808	-	TRITD1Av1G231270	LC	Retrovirus-related Pol polyprotein from transposon TNT 1-94
chr1A	584730099	584730440	-	TRITD1Av1G231300	LC	Retrovirus-related Pol polyprotein from transposon TNT 1-94
chr1A	584731992	584732342	-	TRITD1Av1G231310	LC	Retrovirus-related Pol polyprotein from transposon TNT 1-94
chr1A	584732388	584732996	-	TRITD1Av1G231320	LC	Retrovirus-related Pol polyprotein from transposon TNT 1-94
chr1A	579899018	579899362	+	TRITD1Av1G228380	LC	Retrovirus-related Pol polyprotein from transposon 17.6 TE
chr1A	575995773	575996138	+	TRITD1Av1G226250	LC	Retrovirus-related Pol polyprotein from transposon 17.6
chr1A	583013930	583014361	-	TRITD1Av1G230300	LC	Retrovirus-related pol polyprotein
chr1A	575789210	575789515	-	TRITD1Av1G226110	LC	Retrotransposon protein, putative, unclassified, expressed TE
chr1A	576310502	576310813	-	TRITD1Av1G226370	LC	Retrotransposon protein, putative, unclassified TE
chr1A	577377949	577378305	-	TRITD1Av1G227210	LC	Retrotransposon protein, putative, unclassified TE
chr1A	579487191	579487787	+	TRITD1Av1G228110	LC	Retrotransposon protein, putative, unclassified TE
chr1A	579785215	579785859	+	TRITD1Av1G228270	LC	Retrotransposon protein, putative, unclassified TE
chr1A	580205953	580206258	+	TRITD1Av1G228540	LC	Retrotransposon protein, putative, unclassified TE
chr1A	581649868	581650311	-	TRITD1Av1G229580	LC	Retrotransposon protein, putative, unclassified TE
chr1A	584313027	584313377	+	TRITD1Av1G231100	LC	Retrotransposon protein, putative, unclassified TE
chr1A	575537892	575538350	+	TRITD1Av1G225950	LC	Retrotransposon protein, putative, unclassified
chr1A	576794222	576794839	-	TRITD1Av1G226700	LC	Retrotransposon protein, putative, unclassified
chr1A	577457741	577458043	-	TRITD1Av1G227260	LC	Retrotransposon protein, putative, unclassified
chr1A	579466114	579467028	-	TRITD1Av1G228090	LC	Retrotransposon protein, putative, unclassified
chr1A	581344088	581344393	+	TRITD1Av1G229400	LC	Retrotransposon protein, putative, unclassified
chr1A	582380742	582381062	-	TRITD1Av1G230010	LC	Retrotransposon protein, putative, unclassified
chr1A	583338518	583338868	-	TRITD1Av1G230520	LC	Retrotransposon protein, putative, unclassified
chr1A	583807628	583808494	+	TRITD1Av1G230790	LC	Retrotransposon protein, putative, unclassified
chr1A	584490448	584490840	-	TRITD1Av1G231200	LC	Retrotransposon protein, putative, unclassified
chr1A	584890085	584891035	-	TRITD1Av1G231420	LC	Retrotransposon protein, putative, unclassified
chr1A	583565986	583566336	+	TRITD1Av1G230690	LC	Retrotransposon protein, putative, Ty3-gypsy subclass, expressed TE
chr1A	576850119	576850421	-	TRITD1Av1G226730	LC	Retrotransposon protein, putative, Ty3-gypsy subclass TE
chr1A	581060625	581061260	+	TRITD1Av1G229090	LC	Retrotransposon protein, putative, Ty3-gypsy subclass TE
chr1A	581582848	581583225	+	TRITD1Av1G229550	LC	Retrotransposon protein, putative, Ty3-gypsy subclass TE
chr1A	582562973	582563461	-	TRITD1Av1G230070	LC	Retrotransposon protein, putative, Ty3-gypsy subclass TE
chr1A	583603206	583603502	-	TRITD1Av1G230700	LC	Retrotransposon protein, putative, Ty3-gypsy subclass TE
chr1A	583604519	583604878	-	TRITD1Av1G230710	LC	Retrotransposon protein, putative, Ty3-gypsy subclass TE
chr1A	584051887	584052240	-	TRITD1Av1G230970	LC	Retrotransposon protein, putative, Ty3-gypsy subclass TE
chr1A	584470293	584470871	-	TRITD1Av1G231190	LC	Retrotransposon protein, putative, Ty3-gypsy subclass TE
chr1A	576039045	576039467	-	TRITD1Av1G226290	LC	Retrotransposon protein, putative, Ty3-gypsy subclass
chr1A	576098244	576098576	+	TRITD1Av1G226300	LC	Retrotransposon protein, putative, Ty3-gypsy subclass
chr1A	576144130	576144579	+	TRITD1Av1G226310	LC	Retrotransposon protein, putative, Ty3-gypsy subclass
chr1A	577072494	577073021	-	TRITD1Av1G226940	LC	Retrotransposon protein, putative, Ty3-gypsy subclass
chr1A	577946258	577946611	-	TRITD1Av1G227510	LC	Retrotransposon protein, putative, Ty3-gypsy subclass
chr1A	579151258	579151887	-	TRITD1Av1G227940	LC	Retrotransposon protein, putative, Ty3-gypsy subclass
chr1A	579935116	579935538	-	TRITD1Av1G228400	LC	Retrotransposon protein, putative, Ty3-gypsy subclass
chr1A	579946792	579947499	-	TRITD1Av1G228410	LC	Retrotransposon protein, putative, Ty3-gypsy subclass
chr1A	580646623	580647087	-	TRITD1Av1G228910	LC	Retrotransposon protein, putative, Ty3-gypsy subclass
chr1A	580676127	580676597	+	TRITD1Av1G228930	LC	Retrotransposon protein, putative, Ty3-gypsy subclass
chr1A	581062193	581062705	+	TRITD1Av1G229100	LC	Retrotransposon protein, putative, Ty3-gypsy subclass
chr1A	581194321	581194734	+	TRITD1Av1G229190	LC	Retrotransposon protein, putative, Ty3-gypsy subclass
chr1A	581459294	581459674	+	TRITD1Av1G229490	LC	Retrotransposon protein, putative, Ty3-gypsy subclass
chr1A	582597222	582597578	+	TRITD1Av1G230090	LC	Retrotransposon protein, putative, Ty3-gypsy subclass
chr1A	582829870	582830331	+	TRITD1Av1G230170	LC	Retrotransposon protein, putative, Ty3-gypsy subclass
chr1A	583051348	583051806	+	TRITD1Av1G230320	LC	Retrotransposon protein, putative, Ty3-gypsy subclass
chr1A	583052890	583053855	+	TRITD1Av1G230330	LC	Retrotransposon protein, putative, Ty3-gypsy subclass
chr1A	584049985	584050512	-	TRITD1Av1G230960	LC	Retrotransposon protein, putative, Ty3-gypsy subclass
chr1A	584115824	584116708	-	TRITD1Av1G230990	LC	Retrotransposon protein, putative, Ty3-gypsy subclass
chr1A	584716973	584717518	+	TRITD1Av1G231280	LC	Retrotransposon protein, putative, Ty3-gypsy subclass
chr1A	584721089	584721418	-	TRITD1Av1G231290	LC	Retrotransposon protein, putative, Ty3-gypsy subclass
chr1A	585239245	585239994	+	TRITD1Av1G231520	LC	Retrotransposon protein, putative, Ty3-gypsy subclass
chr1A	579870663	579871010	+	TRITD1Av1G228340	LC	Retrotransposon protein, putative, Ty1-copia subclass TE
chr1A	583198496	583198894	-	TRITD1Av1G230400	LC	Retrotransposon protein, putative, Ty1-copia subclass TE
chr1A	583111416	583111739	+	TRITD1Av1G230370	LC	Retrotransposon protein, putative, Ty1-copia subclass
chr1A	581431269	581431580	-	TRITD1Av1G229460	LC	quiescin-sulfhydryl oxidase 1 G
chr1A	579462971	579463192	-	TRITD1Av1G228080	LC	Pyridoxal phosphate (PLP)-dependent transferases superfamily protein G
chr1A	575381496	575381699	-	TRITD1Av1G225890	LC	Protein FAR1-RELATED SEQUENCE 5 TE
chr1A	577304247	577305311	-	TRITD1Av1G227160	LC	Protein FAR1-RELATED SEQUENCE 5 TE
chr1A	578428797	578429748	+	TRITD1Av1G227740	LC	Protein FAR1-RELATED SEQUENCE 5 TE
chr1A	577517884	577518504	+	TRITD1Av1G227280	LC	Protein FAR1-RELATED SEQUENCE 5
chr1A	577518917	577519882	+	TRITD1Av1G227300	LC	Protein FAR1-RELATED SEQUENCE 5
chr1A	581713537	581714878	-	TRITD1Av1G229630	LC	Protein FAR1-RELATED SEQUENCE 5
chr1A	581715682	581716405	-	TRITD1Av1G229640	LC	Protein FAR1-RELATED SEQUENCE 5
chr1A	575991905	575992300	-	TRITD1Av1G226240	LC	Protein DETOXIFICATION G
chr1A	581755456	581756043	-	TRITD1Av1G229680	LC	Polyprotein
chr1A	581313017	581313493	+	TRITD1Av1G229370	LC	Polypeptide N-acetylgalactosaminyltransferase 4 G
chr1A	583872684	583873151	-	TRITD1Av1G230820	LC	Polynucleotidyl transferase, ribonuclease H-like superfamily protein TE
chr1A	583452768	583453415	-	TRITD1Av1G230590	LC	Polynucleotidyl transferase, ribonuclease H-like superfamily protein
chr1A	575996936	575997349	+	TRITD1Av1G226260	LC	Pol polyprotein
chr1A	583772983	583773324	+	TRITD1Av1G230780	LC	Pol polyprotein
chr1A	585053229	585054476	-	TRITD1Av1G231470	LC	Pol polyprotein
chr1A	579546763	579547140	-	TRITD1Av1G228170	LC	P-loop containing nucleoside triphosphate hydrolases superfamily protein G
chr1A	584336976	584337281	+	TRITD1Av1G231120	LC	P-loop containing nucleoside triphosphate hydrolases superfamily protein G
chr1A	584129718	584130044	+	TRITD1Av1G231010	LC	plastid transcriptionally active 14 G
chr1A	579959767	579960884	-	TRITD1Av1G228430	LC	piezo-type mechanosensitive ion channel component G
chr1A	582445387	582445701	-	TRITD1Av1G230030	LC	phosphotransferases/inositol or phosphatidylinositol kinase G
chr1A	580994408	580994710	+	TRITD1Av1G229040	LC	Phosphoenolpyruvate carboxykinase [GTP] G
chr1A	577038711	577039262	+	TRITD1Av1G226930	LC	Phosphatidylinositol 3- and 4-kinase family protein G
chr1A	582025987	582026385	+	TRITD1Av1G229840	LC	Phosphatidylinositol 3- and 4-kinase family protein G
chr1A	576554174	576554569	-	TRITD1Av1G226460	LC	phenyl alanine ammonia-lyase 3 G
chr1A	582172161	582173089	-	TRITD1Av1G229950	LC	Pentatricopeptide repeat-containing protein G
chr1A	584141920	584142420	+	TRITD1Av1G231020	LC	Pectinesterase G
chr1A	583328007	583328891	-	TRITD1Av1G230500	LC	Pathogenesis-related protein 1
chr1A	582026970	582027398	-	TRITD1Av1G229870	LC	Oxidoreductase NAD-binding domain-containing protein 1 G
chr1A	579382758	579383270	-	TRITD1Av1G227990	LC	Orotate phosphoribosyltransferase G
chr1A	579384105	579384617	-	TRITD1Av1G228010	LC	Orotate phosphoribosyltransferase G
chr1A	584262084	584262641	+	TRITD1Av1G231080	LC	Nuclear transport factor 2 family protein G
chr1A	581309080	581315749	-	TRITD1Av1G229350	LC	Nuclear pore complex protein NUP35 G
chr1A	576270242	576271067	-	TRITD1Av1G226360	LC	nuclear factor Y, subunit B6 G
chr1A	576331958	576332797	-	TRITD1Av1G226380	LC	nuclear factor Y, subunit B1 G
chr1A	577970194	577972133	-	TRITD1Av1G227530	LC	Nuclear cap-binding protein subunit 1 G
chr1A	581338977	581339282	+	TRITD1Av1G229390	LC	Non-canonical purine NTP pyrophosphatase G
chr1A	581073882	581074975	-	TRITD1Av1G229110	LC	NAD-dependent protein deacylase G
chr1A	581428752	581429511	-	TRITD1Av1G229440	LC	Mitochondrial outer membrane porin G
chr1A	581965617	581969236	+	TRITD1Av1G229800	LC	Mitochondrial outer membrane porin G
chr1A	581176112	581176501	-	TRITD1Av1G229180	LC	Mediator of RNA polymerase II transcription subunit 20 G
chr1A	581316053	581316400	+	TRITD1Av1G229380	LC	Mechanosensitive ion channel protein 5 G
chr1A	580422653	580423015	+	TRITD1Av1G228730	LC	Long chain acyl-CoA synthetase 3 G
chr1A	582667718	582668809	-	TRITD1Av1G230110	LC	Liprin-alpha-3 G
chr1A	576555572	576555967	-	TRITD1Av1G226470	LC	lipase class 3 family protein G
chr1A	575881845	575882444	+	TRITD1Av1G226150	LC	LINE-1 reverse transcriptase-like protein
chr1A	577548660	577549262	+	TRITD1Av1G227320	LC	LINE-1 reverse transcriptase-like protein
chr1A	579493207	579493431	-	TRITD1Av1G228130	LC	LINE-1 reverse transcriptase like TE
chr1A	576792036	576793277	-	TRITD1Av1G226690	LC	LINE-1 reverse transcriptase like
chr1A	577623869	577624351	+	TRITD1Av1G227400	LC	LINE-1 reverse transcriptase like
chr1A	580426170	580426498	-	TRITD1Av1G228740	LC	L-fucokinase/GDP-L-fucose pyrophosphorylase G
chr1A	583809547	583810269	+	TRITD1Av1G230800	LC	Leucine--tRNA ligase G
chr1A	576662018	576665608	+	TRITD1Av1G226590	LC	Kinase-like protein
chr1A	579393897	579394241	-	TRITD1Av1G228030	LC	inner centromere protein, ARK-binding region protein G
chr1A	579065957	579066328	+	TRITD1Av1G227880	LC	indole-3-acetic acid inducible 9 G
chr1A	580117111	580117398	-	TRITD1Av1G228470	LC	homeodomain GLABROUS 7 G
chr1A	581978465	581979119	-	TRITD1Av1G229810	LC	Heme A synthase G
chr1A	581150414	581152603	+	TRITD1Av1G229170	LC	golgin family A protein G
chr1A	580416003	580416498	-	TRITD1Av1G228710	LC	GMP synthase (glutamine-hydrolyzing), putative / glutamine amidotransferase G
chr1A	579378392	579379440	-	TRITD1Av1G227980	LC	Glucose-6-phosphate isomerase G
chr1A	577787149	577787511	+	TRITD1Av1G227450	LC	Glucose-1-phosphate thymidylyltransferase G
chr1A	578922192	578922575	-	TRITD1Av1G227860	LC	Glucokinase G
chr1A	581429538	581432328	-	TRITD1Av1G229450	LC	Gelsolin G
chr1A	575983360	575983722	-	TRITD1Av1G226230	LC	G-box regulating factor 6 G
chr1A	580609548	580609859	+	TRITD1Av1G228840	LC	Gag-pol polyprotein
chr1A	584895345	584897435	-	TRITD1Av1G231440	LC	Gag-pol polyprotein
chr1A	579496769	579497809	-	TRITD1Av1G228140	LC	Gag polyprotein
chr1A	579704270	579704668	+	TRITD1Av1G228220	LC	FTSH protease 12 G
chr1A	582592283	582592690	-	TRITD1Av1G230080	LC	exonuclease family protein G
chr1A	583937546	583938351	+	TRITD1Av1G230890	LC	Eukaryotic translation initiation factor 3 subunit A G
chr1A	582979457	582979756	-	TRITD1Av1G230260	LC	Eukaryotic translation initiation factor 2-alpha kinase 1 G
chr1A	576013302	576013622	-	TRITD1Av1G226270	LC	ESAT-6 secretion machinery protein EssB G
chr1A	577547211	577547507	+	TRITD1Av1G227310	LC	Endonuclease/exonuclease/phosphatase family protein
chr1A	575671167	575672214	-	TRITD1Av1G226000	LC	E3 ubiquitin-protein ligase MARCH6 G
chr1A	575673502	575674115	-	TRITD1Av1G226010	LC	E3 ubiquitin-protein ligase MARCH6 G
chr1A	575674990	575675388	-	TRITD1Av1G226020	LC	E3 ubiquitin-protein ligase MARCH6 G
chr1A	575344583	575346157	-	TRITD1Av1G225870	LC	E3 ubiquitin-protein ligase MARCH6
chr1A	583522864	583523187	+	TRITD1Av1G230630	LC	DNA-directed RNA polymerase subunit beta G
chr1A	579383280	579383675	-	TRITD1Av1G228000	LC	DNA-directed RNA polymerase subunit alpha G
chr1A	579384627	579385022	-	TRITD1Av1G228020	LC	DNA-directed RNA polymerase subunit alpha G
chr1A	581253000	581254343	+	TRITD1Av1G229270	LC	DNA-directed RNA polymerase II subunit RPB1 G
chr1A	579848478	579849732	-	TRITD1Av1G228320	LC	DNA-directed RNA polymerase II protein G
chr1A	583622406	583622930	+	TRITD1Av1G230720	LC	DNA-binding protein HU-beta G
chr1A	578390750	578391178	-	TRITD1Av1G227730	LC	DNA polymerase processivity factor G
chr1A	576796543	576796974	-	TRITD1Av1G226710	LC	Disintegrin and metalloproteinase domain-containing protein 29 G
chr1A	580116205	580118753	+	TRITD1Av1G228460	LC	Disintegrin and metalloproteinase domain-containing protein 17 G
chr1A	581959386	581960331	-	TRITD1Av1G229790	LC	Disabled homolog 2-interacting protein G
chr1A	579505582	579505896	-	TRITD1Av1G228160	LC	Deoxyribose-phosphate aldolase G
chr1A	579930361	579931422	+	TRITD1Av1G228390	LC	cytochrome P450, family 72, subfamily A, polypeptide 9 G
chr1A	582096401	582096748	-	TRITD1Av1G229920	LC	Cytochrome P450 family protein, expressed
chr1A	577903314	577903811	-	TRITD1Av1G227500	LC	Cytochrome P450
chr1A	580426949	580427299	-	TRITD1Av1G228750	LC	Cytochrome b558/566 subunit B G
chr1A	585056132	585056524	-	TRITD1Av1G231490	LC	Cysteine--tRNA ligase G
chr1A	579781939	579782784	+	TRITD1Av1G228260	LC	cysteine-rich repeat secretory-like protein G
chr1A	580119183	580119735	+	TRITD1Av1G228480	LC	Cyclin family protein
chr1A	584658689	584659948	-	TRITD1Av1G231240	LC	Craniofacial development protein 2
chr1A	575745896	575746195	-	TRITD1Av1G226080	LC	Copia protein TE
chr1A	581255752	581256075	+	TRITD1Av1G229300	LC	Copia protein TE
chr1A	583123024	583123419	+	TRITD1Av1G230380	LC	Citrate synthase G
chr1A	581672466	581672768	+	TRITD1Av1G229610	LC	Chromosome partition protein MukB G
chr1A	578975136	578975711	+	TRITD1Av1G227870	LC	Chitin synthase 1 G
chr1A	579450495	579467552	+	TRITD1Av1G228060	LC	Charged multivesicular body protein 5 G
chr1A	583362159	583362512	-	TRITD1Av1G230550	LC	Cell differentiation protein RCD1 homolog G
chr1A	584864307	584864720	-	TRITD1Av1G231400	LC	calmodulin-binding receptor-like cytoplasmic kinase 1 G
chr1A	577296098	577297653	-	TRITD1Av1G227140	LC	Callose synthase G
chr1A	581108773	581110210	-	TRITD1Av1G229140	LC	Calcium permeable stress-gated cation channel 1 G
chr1A	579399053	579400194	+	TRITD1Av1G228040	LC	Bifunctional oligoribonuclease and PAP phosphatase NrnA G
chr1A	577516859	577521196	-	TRITD1Av1G227270	LC	beta-galactosidase 2 G
chr1A	576152806	576153183	-	TRITD1Av1G226320	LC	ATP-dependent RNA helicase DBP9 TE?
chr1A	576548456	576549486	-	TRITD1Av1G226440	LC	ATP-dependent RNA helicase dbp5 TE?
chr1A	584851864	584852448	-	TRITD1Av1G231360	LC	ATP-dependent helicase/deoxyribonuclease subunit B
chr1A	581955286	581956206	-	TRITD1Av1G229770	LC	ATP-dependent DNA helicase PIF1
chr1A	578126689	578127178	-	TRITD1Av1G227630	LC	ATP-binding cassette sub-family A member 7 G
chr1A	581957146	581958390	-	TRITD1Av1G229780	LC	AT hook motif-containing protein, putative
chr1A	576596654	576598296	-	TRITD1Av1G226550	LC	Aminopeptidase
chr1A	580633909	580635032	-	TRITD1Av1G228890	LC	Amino acid permease
chr1A	576674197	576674451	+	TRITD1Av1G226600	LC	alpha/beta-Hydrolases superfamily protein G
chr1A	576558420	576558824	-	TRITD1Av1G226480	LC	ADP-L-glycero-D-manno-heptose-6-epimerase G
chr1A	585058400	585089749	-	TRITD1Av1G231500	LC	Acyl-CoA N-acyltransferase with RING/FYVE/PHD-type zinc finger protein
chr1A	577091336	577091638	-	TRITD1Av1G226950	LC	Acyl-CoA N-acyltransferase with RING/FYVE/PHD-type zinc finger domain-containing protein G
chr1A	584653678	584654308	-	TRITD1Av1G231220	LC	Acyl-CoA N-acyltransferase with RING/FYVE/PHD-type zinc finger domain-containing protein G
chr1A	575736160	575736465	+	TRITD1Av1G226050	LC	ACT-like superfamily protein G
chr1A	582674409	582676122	-	TRITD1Av1G230130	LC	ACT domain-containing protein G
chr1A	581432346	581432935	-	TRITD1Av1G229470	LC	ABC transporter C family member 14 G
chr1A	581414549	581415103	+	TRITD1Av1G229420	LC	AAA-type ATPase family protein / ankyrin repeat family protein G
chr1A	583207305	583207931	+	TRITD1Av1G230410	LC	8-amino-3,8-dideoxy-manno-octulosonate cytidylyltransferase G
chr1A	576791545	576791850	-	TRITD1Av1G226680	LC	50S ribosomal protein L19
chr1A	581138546	581139001	-	TRITD1Av1G229150	LC	4-hydroxy-tetrahydrodipicolinate synthase G
chr1A	576633611	576634015	+	TRITD1Av1G226560	LC	4-hydroxy-3-methylbut-2-enyl diphosphate reductase G
chr1A	579549725	579550016	+	TRITD1Av1G228180	LC	3-hydroxyacyl-[acyl-carrier-protein] dehydratase FabZ G
chr1A	580276903	580277292	+	TRITD1Av1G228620	LC	30S ribosomal protein S19, chloroplastic G
chr1A	579974506	579974928	+	TRITD1Av1G228440	LC	2-oxoglutarate decarboxylase/hydro-lyase/magnesium ion-binding protein G
chr1A	578102774	578103037	-	TRITD1Av1G227600	LC	1-aminocyclopropane-1-carboxylate synthase 8 G

## Sheet: Qfdk.spa-5A.1
Table S3. List of annotated genes within Qfdk.spa-5A.1 interval
Chromsome	Physical Position (RefSeq. V1.0, Chinese Spring)		Strand	Gene ID	Confidence level	Annotation
	From	To
chr5A	400858304	400859644	+	TRITD5Av1G143220	HC	Non-specific serine/threonine protein kinase		HC=high confidence
chr5A	401329191	401332843	-	TRITD5Av1G143390	HC	Cinnamoyl-CoA reductase		LC=low confidence
chr5A	401603410	401604753	+	TRITD5Av1G143500	HC	Non-specific serine/threonine protein kinase
chr5A	401783837	401784967	+	TRITD5Av1G143580	HC	WRKY transcription factor		Highlighted genes are the potential candidate genes
chr5A	402937698	402939914	+	TRITD5Av1G144120	HC	F-box family protein
chr5A	404716354	404717543	-	TRITD5Av1G144700	HC	Myb factor
chr5A	405536872	405537838	+	TRITD5Av1G145060	HC	F-box protein (DUF295)
chr5A	405915733	405917783	+	TRITD5Av1G145390	HC	NAC domain protein
chr5A	408496646	408499927	-	TRITD5Av1G146270	HC	F-box family protein
chr5A	402950127	402953916	-	TRITD5Av1G144140	HC	Sugar transporter, putative
chr5A	403162830	403167564	-	TRITD5Av1G144190	HC	Sugar transporter, putative
chr5A	403364676	403367021	-	TRITD5Av1G144280	HC	Sugar transporter, putative
chr5A	405029043	405030286	+	TRITD5Av1G144810	HC	NBS-LRR disease resistance protein
chr5A	405032886	405033852	+	TRITD5Av1G144820	HC	Disease resistance protein (TIR-NBS-LRR class) family
chr5A	405229991	405230449	-	TRITD5Av1G144940	LC	Leucine-rich repeat transmembrane protein kinase protein G
chr5A	406812728	406813057	-	TRITD5Av1G145850	LC	protein kinase family protein G
chr5A	407365415	407366011	+	TRITD5Av1G145910	LC	Ethylene-responsive transcription factor
chr5A	407835861	407836619	-	TRITD5Av1G146050	LC	NAC domain-containing protein 21/22 G
chr5A	409030683	409031714	+	TRITD5Av1G146420	LC	Homeobox associated leucine zipper protein G
chr5A	403726650	403727048	-	TRITD5Av1G144360	LC	TIR-NBS-LRR type disease resistance protein G
chr5A	406535548	406535976	+	TRITD5Av1G145720	LC	Disease resistance protein
chr5A	405849000	405849341	-	TRITD5Av1G145280	LC	Glutathione S-transferase T3 G
chr5A	405539916	405540356	-	TRITD5Av1G145070	LC	programmed cell death 2 C-terminal domain-containing protein G
chr5A	400192553	400193512	+	TRITD5Av1G142860	HC	RNA polymerase I-associated factor PAF67 G
chr5A	400212213	400221039	+	TRITD5Av1G142880	HC	Kinesin-like protein G
chr5A	400319746	400323957	+	TRITD5Av1G142900	HC	BTB/POZ domain-containing protein
chr5A	400324546	400324746	-	TRITD5Av1G142910	HC	MICOS complex subunit MIC27 G
chr5A	400325534	400327131	-	TRITD5Av1G142920	HC	Ubiquitin, putative
chr5A	400329732	400329953	-	TRITD5Av1G142930	HC	Cytochrome c oxidase copper chaperone
chr5A	400333210	400336299	+	TRITD5Av1G142940	HC	26S proteasome non-ATPase regulatory subunit 9
chr5A	400344130	400348062	+	TRITD5Av1G142960	HC	DNA-3-methyladenine glycosylase, putative
chr5A	400555305	400556472	-	TRITD5Av1G143030	HC	RING/U-box superfamily protein
chr5A	400591816	400593401	+	TRITD5Av1G143060	HC	UvrABC system protein C
chr5A	400616069	400617341	-	TRITD5Av1G143070	HC	RING/U-box superfamily protein
chr5A	400635025	400635684	-	TRITD5Av1G143080	HC	Cell division control, Cdc6 G
chr5A	400644729	400646178	-	TRITD5Av1G143100	HC	RING/U-box superfamily protein
chr5A	400650847	400660297	+	TRITD5Av1G143110	HC	Transcription initiation factor IIB
chr5A	402144731	402147729	+	TRITD5Av1G143700	HC	Basic helix-loop-helix transcription factor
chr5A	402338342	402341273	-	TRITD5Av1G143820	HC	U-box domain-containing protein
chr5A	402361229	402362068	-	TRITD5Av1G143840	HC
chr5A	402562391	402564087	+	TRITD5Av1G143950	HC	Golgi SNAP receptor complex member 1 G
chr5A	402570893	402572137	-	TRITD5Av1G143960	HC	DUF868 family protein
chr5A	402932009	402934896	-	TRITD5Av1G144110	HC	Endoribonuclease Dicer-like protein 4
chr5A	403006161	403008976	+	TRITD5Av1G144170	HC	ATP-dependent 6-phosphofructokinase
chr5A	403385694	403386186	-	TRITD5Av1G144290	HC	S-adenosyl-L-methionine-dependent methyltransferases superfamily protein
chr5A	403977883	403979028	+	TRITD5Av1G144410	HC	Zinc-finger homeodomain 1
chr5A	404693677	404693958	-	TRITD5Av1G144670	HC	Zinc finger family protein
chr5A	404695497	404700288	-	TRITD5Av1G144680	HC	Spc97 / Spc98 family of spindle pole body (SBP) component G
chr5A	405069930	405072348	-	TRITD5Av1G144860	HC	Basic helix-loop-helix transcription factor
chr5A	405164210	405165435	-	TRITD5Av1G144880	HC	NADH dehydrogenase-like complex L
chr5A	405210351	405211118	+	TRITD5Av1G144910	HC	fold protein G
chr5A	405212331	405214235	-	TRITD5Av1G144920	HC	Pentatricopeptide repeat-containing protein
chr5A	405243606	405244199	-	TRITD5Av1G144960	HC	Sulfate transporter 1
chr5A	405250758	405252620	+	TRITD5Av1G144970	HC	Pentatricopeptide repeat-containing protein
chr5A	405253644	405255791	-	TRITD5Av1G144980	HC	Chloroplast lysine N-methyltransferase
chr5A	405258565	405260741	-	TRITD5Av1G144990	HC	Peptidyl-prolyl cis-trans isomerase
chr5A	405493681	405494514	+	TRITD5Av1G145020	HC	Chlorophyll a-b binding protein, chloroplastic
chr5A	405495225	405497481	-	TRITD5Av1G145040	HC	O-fucosyltransferase family protein
chr5A	405563435	405563971	-	TRITD5Av1G145100	HC	Calcium-binding protein
chr5A	405618826	405620435	+	TRITD5Av1G145160	HC	Vacuolar-processing enzyme
chr5A	405626570	405626961	-	TRITD5Av1G145180	HC	Calmegin G
chr5A	405880666	405882162	+	TRITD5Av1G145310	HC	Pentatricopeptide repeat-containing protein
chr5A	405886028	405888752	+	TRITD5Av1G145320	HC	RING/FYVE/PHD zinc finger superfamily protein
chr5A	405908559	405912388	+	TRITD5Av1G145380	HC	CAAX amino terminal protease family protein
chr5A	405918377	405920800	-	TRITD5Av1G145400	HC	Pentatricopeptide repeat protein
chr5A	405925155	405926545	-	TRITD5Av1G145420	HC	60S ribosomal protein L34
chr5A	406195585	406200667	-	TRITD5Av1G145620	HC	DUF1666 family protein
chr5A	406361915	406363981	-	TRITD5Av1G145680	HC	Cyclic nucleotide-gated ion channel, putative
chr5A	406389382	406396235	+	TRITD5Av1G145690	HC	Alpha/beta-hydrolase superfamily protein
chr5A	406633883	406634270	-	TRITD5Av1G145790	HC	DNA-directed RNA polymerase subunit beta'G
chr5A	407545775	407546728	-	TRITD5Av1G146010	HC	Transmembrane protein 45B
chr5A	407576453	407577400	-	TRITD5Av1G146030	HC	Transmembrane protein 45B
chr5A	407939282	407940481	-	TRITD5Av1G146090	HC	Werner Syndrome-like exonuclease
chr5A	408240430	408241335	+	TRITD5Av1G146130	HC	Zinc finger protein-like
chr5A	408246998	408250255	-	TRITD5Av1G146140	HC	3-oxoacyl-[acyl-carrier-protein] synthase 3 G
chr5A	408291696	408293240	+	TRITD5Av1G146150	HC	ATP-dependent zinc metalloprotease FtsH
chr5A	408295205	408296156	-	TRITD5Av1G146170	HC	UPF0545 protein C22orf39 homolog
chr5A	408487763	408490478	+	TRITD5Av1G146240	HC	Gamma-tubulin complex component
chr5A	408493342	408494688	+	TRITD5Av1G146260	HC	RING/U-box superfamily protein, putative
chr5A	408577350	408577616	-	TRITD5Av1G146280	HC	Ribose-5-phosphate isomerase A G
chr5A	409049880	409053382	-	TRITD5Av1G146440	HC	Formate--tetrahydrofolate ligase
chr5A	409229655	409230557	+	TRITD5Av1G146470	HC	Cytochrome P450 family protein, expressed
chr5A	409492958	409493872	-	TRITD5Av1G146700	HC	Cytochrome P450 family protein
chr5A	409558331	409559773	+	TRITD5Av1G146750	HC	Potassium transporter
chr5A	409564586	409568741	+	TRITD5Av1G146760	HC	Potassium transporter
chr5A	409578498	409580474	+	TRITD5Av1G146770	HC	Protein XRI1 G
chr5A	409779062	409784162	+	TRITD5Av1G146820	HC	AT-rich interactive domain-containing protein 1A G
chr5A	409785259	409787512	+	TRITD5Av1G146830	HC	PHD finger protein
chr5A	400170745	400172108	+	TRITD5Av1G142840	LC	Ribose-phosphate pyrophosphokinase 2 G
chr5A	400172207	400172884	+	TRITD5Av1G142850	LC	Immunoglobulin-like and fibronectin type III domain-containing protein 1 G
chr5A	400194115	400194519	+	TRITD5Av1G142870	LC	Endo-1,4-beta-xylanase 1 G
chr5A	400319475	400319996	-	TRITD5Av1G142890	LC	Tubulin beta chain G
chr5A	400337069	400337848	-	TRITD5Av1G142950	LC	Retrovirus-related Pol polyprotein LINE-1
chr5A	400470111	400470593	-	TRITD5Av1G142970	LC	Retrotransposon protein, putative, Ty3-gypsy subclass TE
chr5A	400515905	400517044	+	TRITD5Av1G142980	LC	Transposon Ty3-I Gag-Pol polyprotein
chr5A	400517672	400517998	+	TRITD5Av1G142990	LC	Transposon Ty3-I Gag-Pol polyprotein
chr5A	400536288	400537142	-	TRITD5Av1G143000	LC	Retrovirus-related Pol polyprotein from transposon TNT 1-94
chr5A	400537146	400537553	-	TRITD5Av1G143010	LC	Retrovirus-related Pol polyprotein from transposon TNT 1-94
chr5A	400550765	400553599	-	TRITD5Av1G143020	LC	Nuclear pore complex protein NUP35 G
chr5A	400557368	400558556	+	TRITD5Av1G143040	LC	30S ribosomal protein S7 G
chr5A	400587824	400588186	-	TRITD5Av1G143050	LC	Retrotransposon protein, putative, unclassified
chr5A	400643057	400644127	-	TRITD5Av1G143090	LC	Retrovirus-related Pol polyprotein from transposon TNT 1-94
chr5A	400685475	400686104	+	TRITD5Av1G143120	LC	Retrotransposon protein, putative, Ty3-gypsy subclass
chr5A	400717062	400717454	+	TRITD5Av1G143130	LC	Retrovirus-related Pol polyprotein from transposon TNT 1-94 TE
chr5A	400718019	400718780	+	TRITD5Av1G143140	LC	Retrovirus-related Pol polyprotein from transposon TNT 1-94
chr5A	400738275	400738598	+	TRITD5Av1G143150	LC	hydroxyethylthiazole kinase family protein G
chr5A	400775979	400776584	-	TRITD5Av1G143160	LC	Retrovirus-related Pol polyprotein from transposon TNT 1-94
chr5A	400782754	400783266	+	TRITD5Av1G143170	LC	Transposon protein, putative, CACTA, En/Spm sub-class
chr5A	400790656	400790973	+	TRITD5Av1G143180	LC	Retrotransposon protein, putative, unclassified
chr5A	400811967	400812395	+	TRITD5Av1G143190	LC	Retrovirus-related Pol polyprotein from transposon TNT 1-94
chr5A	400824296	400824598	-	TRITD5Av1G143200	LC	Retrovirus-related Pol polyprotein from transposon TNT 1-94
chr5A	400858253	400859583	-	TRITD5Av1G143210	LC	Aldolase superfamily protein G
chr5A	400864975	400865403	+	TRITD5Av1G143230	LC	Retrotransposon protein, putative, Ty3-gypsy subclass TE
chr5A	400894232	400894738	+	TRITD5Av1G143240	LC	Transposon protein, putative, CACTA, En/Spm sub-class
chr5A	400958177	400958575	-	TRITD5Av1G143250	LC	Dihydrofolate reductase G
chr5A	400978592	400978909	+	TRITD5Av1G143260	LC	Retrotransposon protein, putative, Ty3-gypsy subclass TE
chr5A	401012148	401012489	+	TRITD5Av1G143270	LC	Retrotransposon protein, putative, Ty3-gypsy subclass
chr5A	401038359	401038949	+	TRITD5Av1G143280	LC	Retrotransposon protein, putative, unclassified
chr5A	401076814	401077449	-	TRITD5Av1G143290	LC	Retrovirus-related Pol polyprotein from transposon TNT 1-94
chr5A	401088245	401088868	+	TRITD5Av1G143300	LC	phospholipase D beta 1 G
chr5A	401107903	401108544	-	TRITD5Av1G143310	LC	Retrovirus-related Pol polyprotein from transposon TNT 1-94
chr5A	401111219	401111539	-	TRITD5Av1G143320	LC	Retrovirus-related Pol polyprotein from transposon TNT 1-94 TE
chr5A	401112287	401113609	-	TRITD5Av1G143330	LC	Retrovirus-related Pol polyprotein from transposon TNT 1-94
chr5A	401144073	401145383	-	TRITD5Av1G143340	LC	Retrovirus-related Pol polyprotein from transposon TNT 1-94
chr5A	401151244	401151759	+	TRITD5Av1G143350	LC	Retrovirus-related Pol polyprotein from transposon TNT 1-94
chr5A	401154443	401155045	+	TRITD5Av1G143360	LC	Retrotransposon protein, putative, Ty3-gypsy subclass TE
chr5A	401194509	401194820	+	TRITD5Av1G143370	LC	Retrotransposon protein, putative, Ty3-gypsy subclass TE
chr5A	401236365	401236769	+	TRITD5Av1G143380	LC	Retrotransposon protein, putative, Ty3-gypsy subclass
chr5A	401355785	401356873	+	TRITD5Av1G143400	LC	Retrovirus-related Pol polyprotein from transposon TNT 1-94
chr5A	401357609	401358007	+	TRITD5Av1G143410	LC	Retrovirus-related Pol polyprotein from transposon TNT 1-94
chr5A	401371675	401372049	-	TRITD5Av1G143420	LC	Retrovirus-related Pol polyprotein from transposon TNT 1-94
chr5A	401372781	401373131	-	TRITD5Av1G143430	LC	Retrovirus-related Pol polyprotein from transposon TNT 1-94
chr5A	401385898	401386326	+	TRITD5Av1G143440	LC	Retrotransposon protein, putative, Ty3-gypsy subclass TE
chr5A	401424915	401425262	+	TRITD5Av1G143450	LC	vacuolar protein sorting-associated protein, putative (DUF1162) G
chr5A	401467299	401467640	-	TRITD5Av1G143460	LC	Retrotransposon protein, putative, Ty3-gypsy subclass
chr5A	401485457	401485870	-	TRITD5Av1G143470	LC	Retrovirus-related Pol polyprotein from transposon TNT 1-94
chr5A	401492109	401492537	+	TRITD5Av1G143480	LC	Retrovirus-related Pol polyprotein from transposon TNT 1-94 TE
chr5A	401500532	401500840	-	TRITD5Av1G143490	LC	Retrotransposon protein, putative, unclassified
chr5A	401616108	401616623	-	TRITD5Av1G143510	LC	Retrovirus-related Pol polyprotein from transposon TNT 1-94
chr5A	401631560	401631949	-	TRITD5Av1G143520	LC	Retrovirus-related Pol polyprotein from transposon TNT 1-94 TE
chr5A	401632364	401632744	-	TRITD5Av1G143530	LC	Retrovirus-related Pol polyprotein from transposon TNT 1-94
chr5A	401671842	401672147	-	TRITD5Av1G143540	LC	Retrovirus-related Pol polyprotein from transposon opus TE
chr5A	401672633	401672929	-	TRITD5Av1G143550	LC	Transposon Ty3-I Gag-Pol polyprotein TE
chr5A	401713374	401713679	+	TRITD5Av1G143560	LC	Thymidylate synthase G
chr5A	401755716	401756126	-	TRITD5Av1G143570	LC	S-adenosyl-L-methionine-dependent methyltransferases superfamily protein G
chr5A	401881722	401882018	-	TRITD5Av1G143600	LC	EF-hand calcium-binding domain-containing protein 4B
chr5A	401956625	401957152	-	TRITD5Av1G143610	LC	Host cell factor C1 regulator 1 G
chr5A	401965628	401966224	-	TRITD5Av1G143620	LC	Retrovirus-related Pol polyprotein from transposon TNT 1-94
chr5A	401977240	401977782	-	TRITD5Av1G143630	LC	Retrotransposon protein, putative, unclassified
chr5A	402030050	402030448	-	TRITD5Av1G143640	LC	Adhesion G protein-coupled receptor F5 G
chr5A	402035815	402036228	-	TRITD5Av1G143650	LC	Retrovirus-related Pol polyprotein from transposon TNT 1-94
chr5A	402048292	402048606	-	TRITD5Av1G143660	LC	Retrovirus-related Pol polyprotein from transposon TNT 1-94
chr5A	402052575	402052973	+	TRITD5Av1G143670	LC	AP-5 complex subunit beta-like protein G
chr5A	402072933	402073544	-	TRITD5Av1G143680	LC	Retrovirus-related Pol polyprotein from transposon TNT 1-94
chr5A	402078086	402078682	-	TRITD5Av1G143690	LC	Proteasome subunit alpha type G
chr5A	402184712	402185197	+	TRITD5Av1G143710	LC	Retrovirus-related Pol polyprotein from transposon TNT 1-94
chr5A	402185243	402185638	+	TRITD5Av1G143720	LC	Retrovirus-related Pol polyprotein from transposon TNT 1-94
chr5A	402185927	402186550	+	TRITD5Av1G143730	LC	Retrovirus-related Pol polyprotein from transposon TNT 1-94
chr5A	402187376	402187705	+	TRITD5Av1G143740	LC	Retrovirus-related Pol polyprotein from transposon TNT 1-94 TE
chr5A	402189602	402189970	-	TRITD5Av1G143750	LC	Retrotransposon protein, putative, Ty1-copia subclass TE
chr5A	402261620	402262177	+	TRITD5Av1G143760	LC	Cation/H(+) antiporter 15 G
chr5A	402297662	402298030	-	TRITD5Av1G143770	LC	Retrovirus-related Pol polyprotein from transposon TNT 1-94
chr5A	402313585	402314244	+	TRITD5Av1G143780	LC	Retrovirus-related Pol polyprotein from transposon TNT 1-94
chr5A	402315107	402315433	+	TRITD5Av1G143790	LC	Retrovirus-related Pol polyprotein from transposon TNT 1-94
chr5A	402315674	402315979	+	TRITD5Av1G143800	LC	Retrovirus-related Pol polyprotein from transposon TNT 1-94
chr5A	402323322	402324086	+	TRITD5Av1G143810	LC	Retrotransposon protein, putative, Ty3-gypsy subclass
chr5A	402356289	402356630	-	TRITD5Av1G143830	LC	Phenylalanine--tRNA ligase alpha subunit G
chr5A	402388750	402389130	-	TRITD5Av1G143850	LC	Retrotransposon protein, putative, Ty3-gypsy subclass
chr5A	402454023	402454412	-	TRITD5Av1G143860	LC	Tetratricopeptide repeat (TPR)-like superfamily protein G
chr5A	402498146	402498592	-	TRITD5Av1G143870	LC	Retrovirus-related Pol polyprotein from transposon TNT 1-94 TE
chr5A	402500836	402501594	-	TRITD5Av1G143880	LC	Retrovirus-related Pol polyprotein from transposon TNT 1-94
chr5A	402503306	402504070	-	TRITD5Av1G143890	LC	Retrovirus-related Pol polyprotein from transposon TNT 1-94
chr5A	402507366	402508175	-	TRITD5Av1G143900	LC	Retrovirus-related Pol polyprotein from transposon TNT 1-94
chr5A	402508377	402508781	-	TRITD5Av1G143910	LC	Retrovirus-related Pol polyprotein from transposon TNT 1-94
chr5A	402508857	402509162	-	TRITD5Av1G143920	LC	Retrotransposon protein, putative, Ty1-copia subclass TE
chr5A	402530043	402530369	+	TRITD5Av1G143930	LC	ATP-dependent Clp protease proteolytic subunit G
chr5A	402553083	402553445	-	TRITD5Av1G143940	LC	Retrotransposon protein, putative, unclassified
chr5A	402579147	402580382	+	TRITD5Av1G143970	LC	Retrovirus-related Pol polyprotein from transposon TNT 1-94
chr5A	402581236	402581592	+	TRITD5Av1G143980	LC	Retrovirus-related Pol polyprotein from transposon TNT 1-94 TE
chr5A	402613156	402613626	+	TRITD5Av1G143990	LC	Retrotransposon protein, putative, Ty3-gypsy subclass
chr5A	402650797	402651555	-	TRITD5Av1G144000	LC	Retrovirus-related Pol polyprotein from transposon TNT 1-94
chr5A	402673252	402673737	-	TRITD5Av1G144010	LC	Retrovirus-related Pol polyprotein from transposon TNT 1-94
chr5A	402707469	402708176	+	TRITD5Av1G144020	LC	Retrotransposon protein, putative, Ty3-gypsy subclass
chr5A	402712962	402713303	-	TRITD5Av1G144030	LC	Retrotransposon protein, putative, unclassified
chr5A	402756391	402756765	-	TRITD5Av1G144040	LC	GMP synthase [glutamine-hydrolyzing] G
chr5A	402822810	402823889	+	TRITD5Av1G144050	LC	Transforming acidic coiled-coil-containing protein 3 G
chr5A	402832112	402832516	-	TRITD5Av1G144060	LC	Retrotransposon protein, putative, Ty3-gypsy subclass
chr5A	402844855	402845160	+	TRITD5Av1G144070	LC	Retrovirus-related Pol polyprotein from transposon TNT 1-94
chr5A	402886051	402886629	+	TRITD5Av1G144080	LC	Retrovirus-related Pol polyprotein from transposon TNT 1-94
chr5A	402909975	402910340	+	TRITD5Av1G144090	LC	Retrotransposon protein, putative, unclassified
chr5A	402931501	402931761	+	TRITD5Av1G144100	LC	NAD(P)H-quinone oxidoreductase subunit 6, chloroplastic
chr5A	402940667	402941059	-	TRITD5Av1G144130	LC	P antigen family member 3 G
chr5A	402981255	402981746	+	TRITD5Av1G144150	LC	Retrovirus-related Pol polyprotein from transposon TNT 1-94
chr5A	402982218	402982616	+	TRITD5Av1G144160	LC	Retrovirus-related Pol polyprotein from transposon TNT 1-94 TE
chr5A	403044314	403044703	+	TRITD5Av1G144180	LC	3-hydroxy-3-methylglutaryl-coenzyme A reductase G
chr5A	403182992	403183318	-	TRITD5Av1G144200	LC	Retrovirus-related Pol polyprotein from transposon TNT 1-94 TE
chr5A	403183635	403184081	-	TRITD5Av1G144210	LC	Retrovirus-related Pol polyprotein from transposon TNT 1-94
chr5A	403189219	403189683	+	TRITD5Av1G144220	LC	Retrotransposon protein, putative, Ty3-gypsy subclass TE
chr5A	403231165	403231491	-	TRITD5Av1G144230	LC	Transposon protein, putative, CACTA, En/Spm sub-class
chr5A	403288043	403288492	+	TRITD5Av1G144240	LC	Retrotransposon protein, putative, Ty3-gypsy subclass
chr5A	403344121	403344525	+	TRITD5Av1G144250	LC	Retrovirus-related Pol polyprotein from transposon opus TE
chr5A	403345211	403345693	+	TRITD5Av1G144260	LC	Pol polyprotein
chr5A	403358568	403358945	+	TRITD5Av1G144270	LC	Threonine--tRNA ligase G
chr5A	403409163	403410067	-	TRITD5Av1G144300	LC	zinc finger MYM-type-like protein
chr5A	403412264	403413037	-	TRITD5Av1G144310	LC	Gibberellin-regulated family protein
chr5A	403423053	403423520	+	TRITD5Av1G144320	LC	SNF2 domain-containing protein / helicase domain-containing protein / F-box family protein TE?
chr5A	403453402	403453764	+	TRITD5Av1G144330	LC	Retrovirus-related Pol polyprotein LINE-1
chr5A	403533449	403533817	-	TRITD5Av1G144340	LC	Retrovirus-related Pol polyprotein from transposon TNT 1-94
chr5A	403606188	403606484	+	TRITD5Av1G144350	LC	Retrotransposon protein, putative, Ty3-gypsy subclass TE
chr5A	403832222	403832578	+	TRITD5Av1G144370	LC	Retrotransposon protein, putative, unclassified TE
chr5A	403843731	403844150	+	TRITD5Av1G144380	LC	Arrestin domain-containing protein 3 G
chr5A	403939055	403939471	+	TRITD5Av1G144390	LC	Retrovirus-related Pol polyprotein from transposon TNT 1-94
chr5A	403966101	403966400	-	TRITD5Av1G144400	LC	RNA-directed DNA polymerase (reverse transcriptase)-related family protein
chr5A	404065127	404065456	+	TRITD5Av1G144420	LC	Retrotransposon protein, putative, unclassified
chr5A	404070494	404070805	-	TRITD5Av1G144430	LC	Retrotransposon protein, putative, unclassified
chr5A	404079989	404080468	-	TRITD5Av1G144440	LC	Retrovirus-related Pol polyprotein from transposon TNT 1-94
chr5A	404081570	404081932	-	TRITD5Av1G144450	LC	Retrovirus-related Pol polyprotein from transposon TNT 1-94 TE
chr5A	404112481	404112789	+	TRITD5Av1G144460	LC	Retrotransposon protein, putative, unclassified TE
chr5A	404192401	404193048	+	TRITD5Av1G144470	LC	Retrotransposon protein, putative, Ty3-gypsy subclass
chr5A	404266334	404267209	-	TRITD5Av1G144480	LC	Retrotransposon protein, putative, Ty3-gypsy subclass
chr5A	404282778	404283608	-	TRITD5Av1G144490	LC	Gag-Pol polyprotein
chr5A	404307167	404307589	-	TRITD5Av1G144500	LC	Retrotransposon protein, putative, Ty3-gypsy subclass
chr5A	404348724	404349137	+	TRITD5Av1G144510	LC	Retrotransposon protein, putative, Ty3-gypsy subclass
chr5A	404352968	404353273	-	TRITD5Av1G144520	LC	RNI-like superfamily protein G
chr5A	404366051	404366410	-	TRITD5Av1G144530	LC	Transposable element protein, putative TE
chr5A	404366989	404367291	-	TRITD5Av1G144540	LC	Photosystem II 12 kDa extrinsic protein G
chr5A	404422645	404422971	+	TRITD5Av1G144550	LC	DNAJ heat shock N-terminal domain-containing protein G
chr5A	404440072	404440521	-	TRITD5Av1G144560	LC	Retrotransposon protein, putative, unclassified
chr5A	404541503	404541838	-	TRITD5Av1G144570	LC	Spectrin alpha chain, non-erythrocytic 1 G
chr5A	404542223	404542924	-	TRITD5Av1G144580	LC	Transposable element protein, putative, Retrotrans_gag
chr5A	404587797	404588168	+	TRITD5Av1G144590	LC	Retrovirus-related Pol polyprotein from transposon TNT 1-94
chr5A	404591962	404592318	+	TRITD5Av1G144600	LC	Retrovirus-related Pol polyprotein from transposon TNT 1-94
chr5A	404608420	404608740	+	TRITD5Av1G144610	LC	Transposable element protein, putative, Retrotrans_gag
chr5A	404623184	404623543	-	TRITD5Av1G144620	LC	Retrotransposon protein, putative, unclassified
chr5A	404643980	404644387	+	TRITD5Av1G144630	LC	Retrovirus-related Pol polyprotein from transposon TNT 1-94
chr5A	404644391	404644729	+	TRITD5Av1G144640	LC	Retrovirus-related Pol polyprotein from transposon TNT 1-94
chr5A	404655381	404655725	+	TRITD5Av1G144650	LC	Retrovirus-related Pol polyprotein from transposon TNT 1-94
chr5A	404659983	404660342	+	TRITD5Av1G144660	LC	Retrovirus-related Pol polyprotein from transposon TNT 1-94 TE
chr5A	404709092	404709493	-	TRITD5Av1G144690	LC	Transposon protein, putative, Pong sub-class TE
chr5A	404742758	404743417	+	TRITD5Av1G144710	LC	Retrovirus-related Pol polyprotein from transposon TNT 1-94
chr5A	404764102	404764413	-	TRITD5Av1G144720	LC	Reverse transcriptase
chr5A	404764443	404764760	-	TRITD5Av1G144730	LC	Retrovirus-related Pol polyprotein from transposon TNT 1-94
chr5A	404773664	404774032	-	TRITD5Av1G144740	LC	Retrovirus-related Pol polyprotein from transposon TNT 1-94
chr5A	404775927	404776322	+	TRITD5Av1G144750	LC	Long-chain acyl-protein thioester reductase 2 G
chr5A	404861692	404862024	-	TRITD5Av1G144760	LC	Transposable element protein, putative, Retrotrans_gag
chr5A	404932195	404932608	+	TRITD5Av1G144770	LC	Retrovirus-related Pol polyprotein from transposon TNT 1-94
chr5A	404933101	404935572	+	TRITD5Av1G144780	LC	Retrovirus-related Pol polyprotein from transposon TNT 1-94
chr5A	404943992	404944543	+	TRITD5Av1G144790	LC	Retrovirus-related Pol polyprotein from transposon TNT 1-94
chr5A	405027351	405027668	-	TRITD5Av1G144800	LC	Phosphoglycolate phosphatase G
chr5A	405035897	405036226	+	TRITD5Av1G144830	LC	Retrovirus-related Pol polyprotein from transposon TNT 1-94
chr5A	405052790	405053098	-	TRITD5Av1G144840	LC	Retrovirus-related Pol polyprotein from transposon TNT 1-94
chr5A	405059539	405060822	+	TRITD5Av1G144850	LC	Retrovirus-related Pol polyprotein from transposon TNT 1-94
chr5A	405070159	405070614	+	TRITD5Av1G144870	LC	Single-stranded DNA-binding protein G
chr5A	405187219	405193134	-	TRITD5Av1G144890	LC	Copper-transporting ATPase
chr5A	405193141	405196433	-	TRITD5Av1G144900	LC	Copper-transporting ATPase
chr5A	405224405	405224968	-	TRITD5Av1G144930	LC	Pentatricopeptide repeat-containing protein, mitochondrial G
chr5A	405239284	405240045	+	TRITD5Av1G144950	LC	Beta purothionin
chr5A	405283642	405283959	+	TRITD5Av1G145000	LC	Retrovirus-related Pol polyprotein from transposon TNT 1-94 TE
chr5A	405334688	405335038	+	TRITD5Av1G145010	LC	RNA-binding (RRM/RBD/RNP motifs) family protein G
chr5A	405494460	405494897	-	TRITD5Av1G145030	LC	Mediator of RNA polymerase II transcription subunit 7 G
chr5A	405524999	405525376	-	TRITD5Av1G145050	LC	Retrotransposon protein, putative, Ty3-gypsy subclass
chr5A	405540944	405541405	-	TRITD5Av1G145080	LC	Retrotransposon protein, putative, unclassified
chr5A	405553054	405553578	-	TRITD5Av1G145090	LC	Retrovirus-related Pol polyprotein from transposon TNT 1-94
chr5A	405564576	405565178	-	TRITD5Av1G145110	LC	30S ribosomal protein S10 G
chr5A	405571613	405571981	+	TRITD5Av1G145120	LC	phosphatidic acid phosphohydrolase 2 G
chr5A	405590411	405590854	-	TRITD5Av1G145130	LC	Retrovirus-related Pol polyprotein from transposon TNT 1-94
chr5A	405610762	405612255	-	TRITD5Av1G145140	LC	Retrovirus-related Pol polyprotein from transposon TNT 1-94
chr5A	405614667	405615164	-	TRITD5Av1G145150	LC	Polyprotein
chr5A	405620456	405620959	+	TRITD5Av1G145170	LC	Dual oxidase 1 G
chr5A	405640249	405640761	+	TRITD5Av1G145190	LC	Retrotransposon protein, putative, Ty3-gypsy subclass
chr5A	405682556	405683427	-	TRITD5Av1G145200	LC	extra-large GTP-binding protein 3 G
chr5A	405771079	405771462	-	TRITD5Av1G145210	LC	Alpha-farnesene synthase G
chr5A	405788657	405789340	-	TRITD5Av1G145220	LC	Retrovirus-related Pol polyprotein from transposon TNT 1-94
chr5A	405790508	405790888	-	TRITD5Av1G145230	LC	Retrovirus-related Pol polyprotein from transposon TNT 1-94
chr5A	405830736	405831161	-	TRITD5Av1G145240	LC	Retrotransposon protein, putative, Ty3-gypsy subclass
chr5A	405833200	405833541	-	TRITD5Av1G145250	LC	Retrotransposon protein, putative, Ty3-gypsy subclass
chr5A	405840750	405841130	+	TRITD5Av1G145260	LC	Retrovirus-related Pol polyprotein from transposon TNT 1-94
chr5A	405842717	405843019	+	TRITD5Av1G145270	LC	Retrovirus-related Pol polyprotein from transposon TNT 1-94 TE
chr5A	405871075	405871728	-	TRITD5Av1G145290	LC	Retrovirus-related Pol polyprotein from transposon TNT 1-94
chr5A	405871947	405872276	-	TRITD5Av1G145300	LC	Retrovirus-related Pol polyprotein from transposon TNT 1-94
chr5A	405890702	405891058	+	TRITD5Av1G145330	LC	Ribonuclease H
chr5A	405895778	405896200	-	TRITD5Av1G145340	LC	Trinucleotide repeat-containing gene 6A protein G
chr5A	405898959	405900018	-	TRITD5Av1G145350	LC	E3 ubiquitin-protein ligase
chr5A	405904991	405905410	-	TRITD5Av1G145360	LC	20S proteasome beta subunit E1 G
chr5A	405905430	405908314	-	TRITD5Av1G145370	LC	Activating signal cointegrator 1
chr5A	405919757	405920851	+	TRITD5Av1G145410	LC	apurinic endonuclease-redox protein G
chr5A	405963747	405964268	-	TRITD5Av1G145430	LC	Retrotransposon protein, putative, unclassified
chr5A	405981079	405981684	-	TRITD5Av1G145440	LC	Retrovirus-related Pol polyprotein from transposon TNT 1-94
chr5A	406004221	406004613	+	TRITD5Av1G145450	LC	Small conductance calcium-activated potassium channel protein 2 G
chr5A	406018149	406018541	+	TRITD5Av1G145460	LC	Retrovirus-related Pol polyprotein from transposon TNT 1-94 TE
chr5A	406019927	406020286	+	TRITD5Av1G145470	LC	Retrovirus-related Pol polyprotein from transposon TNT 1-94 TE
chr5A	406033550	406033864	+	TRITD5Av1G145480	LC	Sodium/calcium exchanger 3 G
chr5A	406041659	406042045	-	TRITD5Av1G145490	LC	Phosphoribosylaminoimidazole-succinocarboxamide synthase G
chr5A	406050465	406051007	+	TRITD5Av1G145500	LC	Retrovirus-related Pol polyprotein from transposon TNT 1-94 TE
chr5A	406085127	406085447	-	TRITD5Av1G145510	LC	Pentatricopeptide repeat (PPR) superfamily protein G
chr5A	406089080	406089403	-	TRITD5Av1G145520	LC	Acidic leucine-rich nuclear phosphoprotein 32-related protein 1 G
chr5A	406097270	406097692	+	TRITD5Av1G145530	LC	ADP-ribosylation factor 6 G
chr5A	406098572	406098889	+	TRITD5Av1G145540	LC	Retrovirus-related Pol polyprotein LINE-1 TE
chr5A	406118485	406119564	+	TRITD5Av1G145550	LC	Retrovirus-related Pol polyprotein from transposon TNT 1-94
chr5A	406120288	406120734	+	TRITD5Av1G145560	LC	Retrovirus-related Pol polyprotein from transposon TNT 1-94
chr5A	406149887	406150315	+	TRITD5Av1G145570	LC	Retrovirus-related Pol polyprotein from transposon TNT 1-94
chr5A	406151332	406152204	+	TRITD5Av1G145580	LC	Retrovirus-related Pol polyprotein from transposon TNT 1-94
chr5A	406152589	406153080	+	TRITD5Av1G145590	LC	Retrovirus-related Pol polyprotein from transposon TNT 1-94
chr5A	406168878	406169360	+	TRITD5Av1G145600	LC	SBP (S-ribonuclease binding protein) family protein G
chr5A	406171070	406172095	+	TRITD5Av1G145610	LC	Retrotransposon protein, putative, Ty3-gypsy subclass
chr5A	406207088	406207444	-	TRITD5Av1G145630	LC	Retrovirus-related Pol polyprotein from transposon TNT 1-94 TE
chr5A	406253223	406253609	+	TRITD5Av1G145640	LC	Pol polyprotein TE
chr5A	406254912	406255658	+	TRITD5Av1G145650	LC	Gag-Pol polyprotein
chr5A	406277617	406277931	+	TRITD5Av1G145660	LC	Retrotransposon protein, putative, Ty3-gypsy subclass
chr5A	406286653	406286982	-	TRITD5Av1G145670	LC	Retrotransposon protein, putative, Ty3-gypsy subclass TE
chr5A	406491817	406492359	+	TRITD5Av1G145700	LC	Protein disulfide-isomerase A3 G
chr5A	406508318	406508755	+	TRITD5Av1G145710	LC	Peptide chain release factor 1 G
chr5A	406555666	406555998	-	TRITD5Av1G145730	LC	Retrovirus-related Pol polyprotein from transposon TNT 1-94 TE
chr5A	406561401	406561796	+	TRITD5Av1G145740	LC	Retrovirus-related Pol polyprotein from transposon TNT 1-94
chr5A	406561876	406562391	+	TRITD5Av1G145750	LC	Retrovirus-related Pol polyprotein from transposon TNT 1-94
chr5A	406600412	406600714	+	TRITD5Av1G145760	LC	Retrotransposon protein, putative, Ty3-gypsy subclass, expressed
chr5A	406600754	406601440	+	TRITD5Av1G145770	LC	Retrotransposon protein, putative, Ty3-gypsy subclass
chr5A	406621297	406621815	+	TRITD5Av1G145780	LC	LINE-1 reverse transcriptase
chr5A	406734163	406735419	+	TRITD5Av1G145800	LC	Retrotransposon protein, putative, unclassified
chr5A	406754187	406754564	-	TRITD5Av1G145810	LC	SH2 domain protein B G
chr5A	406772283	406772592	+	TRITD5Av1G145820	LC	thylakoid-associated phosphatase 38 G
chr5A	406781677	406782075	+	TRITD5Av1G145830	LC	Zinc finger (C3HC4-type RING finger) family protein TE
chr5A	406784780	406785346	-	TRITD5Av1G145840	LC	Retrovirus-related Pol polyprotein from transposon TNT 1-94
chr5A	406889595	406890017	-	TRITD5Av1G145860	LC	Retrotransposon protein, putative, Ty3-gypsy subclass TE
chr5A	406970616	406971101	-	TRITD5Av1G145870	LC	Retrotransposon protein, putative, Ty3-gypsy subclass
chr5A	407072779	407073234	-	TRITD5Av1G145880	LC	Transposon protein, putative, CACTA, En/Spm sub-class
chr5A	407168613	407168978	+	TRITD5Av1G145890	LC	proline-, glutamic acid/leucine-rich protein G
chr5A	407293216	407293539	+	TRITD5Av1G145900	LC	Transposon protein, putative, CACTA, En/Spm sub-class TE
chr5A	407487951	407488586	+	TRITD5Av1G145920	LC	Retrotransposon protein, putative, Ty3-gypsy subclass
chr5A	407488833	407489345	+	TRITD5Av1G145930	LC	Retrotransposon protein, putative, Ty3-gypsy subclass
chr5A	407513073	407513492	+	TRITD5Av1G145940	LC	Cytochrome P450, family 705, subfamily A, polypeptide 9 G
chr5A	407514106	407514537	+	TRITD5Av1G145950	LC	Retrovirus-related Pol polyprotein from transposon TNT 1-94
chr5A	407514649	407515128	+	TRITD5Av1G145960	LC	Retrovirus-related Pol polyprotein from transposon TNT 1-94 TE
chr5A	407518243	407518590	+	TRITD5Av1G145970	LC	Retrovirus-related Pol polyprotein from transposon TNT 1-94 TE
chr5A	407520699	407521178	-	TRITD5Av1G145980	LC	Retrovirus-related Pol polyprotein from transposon TNT 1-94 TE
chr5A	407521181	407521678	-	TRITD5Av1G145990	LC	Retrovirus-related Pol polyprotein from transposon TNT 1-94
chr5A	407522126	407522518	-	TRITD5Av1G146000	LC	Gag-pol polyprotein
chr5A	407546039	407768061	+	TRITD5Av1G146020	LC	Lovastatin diketide synthase LovF G
chr5A	407796928	407797257	-	TRITD5Av1G146040	LC	Transposon protein, putative, CACTA, En/Spm sub-class
chr5A	407851910	407852278	-	TRITD5Av1G146060	LC	Platelet-derived growth factor subunit B G
chr5A	407860229	407860549	+	TRITD5Av1G146070	LC	Retrovirus-related Pol polyprotein from transposon TNT 1-94
chr5A	407880506	407880829	-	TRITD5Av1G146080	LC	Photosystem II 12 kDa extrinsic protein G
chr5A	408026748	408027248	+	TRITD5Av1G146100	LC	Retrovirus-related Pol polyprotein from transposon TNT 1-94
chr5A	408166468	408166779	+	TRITD5Av1G146110	LC	Retrotransposon protein, putative, Ty3-gypsy subclass TE
chr5A	408234944	408235243	-	TRITD5Av1G146120	LC	Reticulon-like protein G
chr5A	408292376	408292963	-	TRITD5Av1G146160	LC	Phosphatidylinositol N-acetylglucosaminyltransferase GPI3 subunit
chr5A	408411225	408411713	+	TRITD5Av1G146180	LC	Retrovirus-related Pol polyprotein from transposon TNT 1-94
chr5A	408419853	408420587	+	TRITD5Av1G146190	LC	Retrotransposon protein, putative, Ty3-gypsy subclass TE
chr5A	408430044	408430364	+	TRITD5Av1G146200	LC	Retrovirus-related Pol polyprotein from transposon TNT 1-94
chr5A	408430473	408430913	+	TRITD5Av1G146210	LC	Retrovirus-related Pol polyprotein from transposon TNT 1-94
chr5A	408431268	408431903	+	TRITD5Av1G146220	LC	Retrovirus-related Pol polyprotein from transposon TNT 1-94
chr5A	408452361	408452657	+	TRITD5Av1G146230	LC	Transposon Ty3-I Gag-Pol polyprotein
chr5A	408491735	408492136	+	TRITD5Av1G146250	LC	Phosphoribosylformylglycinamidine synthase subunit PurL G
chr5A	408626738	408627097	+	TRITD5Av1G146290	LC	DNAJ heat shock N-terminal domain-containing protein G
chr5A	408642678	408643256	-	TRITD5Av1G146300	LC	Retrotransposon protein, putative, Ty3-gypsy subclass
chr5A	408708014	408708328	-	TRITD5Av1G146310	LC	Transposon Ty3-I Gag-Pol polyprotein
chr5A	408832778	408833131	-	TRITD5Av1G146320	LC	N-acetyl-gamma-glutamyl-phosphate reductase G
chr5A	408835504	408835920	+	TRITD5Av1G146330	LC	Transposon Ty3-I Gag-Pol polyprotein
chr5A	408842998	408843312	-	TRITD5Av1G146340	LC	PAW domain-containing protein Y50D4B.3 G
chr5A	408934041	408934562	-	TRITD5Av1G146350	LC	Glucose-methanol-choline (GMC) oxidoreductase family protein G
chr5A	408969431	408969841	-	TRITD5Av1G146360	LC	basic helix-loop-helix (bHLH) DNA-binding superfamily protein G
chr5A	408983374	408983814	-	TRITD5Av1G146370	LC	Retrotransposon protein, putative, Ty3-gypsy subclass TE
chr5A	409000776	409001105	-	TRITD5Av1G146380	LC	Retrovirus-related Pol polyprotein from transposon TNT 1-94
chr5A	409003043	409003501	-	TRITD5Av1G146390	LC	Retrovirus-related Pol polyprotein from transposon TNT 1-94
chr5A	409016322	409016840	+	TRITD5Av1G146400	LC	filament-like protein (DUF869) G
chr5A	409029282	409029647	+	TRITD5Av1G146410	LC	cytokinin oxidase/dehydrogenase 1 G
chr5A	409040889	409041350	-	TRITD5Av1G146430	LC	Retrovirus-related Pol polyprotein from transposon TNT 1-94
chr5A	409058372	409058683	+	TRITD5Av1G146450	LC	HSP20-like chaperones superfamily protein G
chr5A	409169025	409169255	-	TRITD5Av1G146460	LC	histone deacetylase 2 G
chr5A	409234379	409235413	-	TRITD5Av1G146480	LC	RNA-directed DNA polymerase (reverse transcriptase)-related family protein
chr5A	409249922	409250419	-	TRITD5Av1G146490	LC	Transposable element protein, putative, Retrotrans_gag
chr5A	409255453	409255923	+	TRITD5Av1G146500	LC	Retrotransposon protein, putative, Ty3-gypsy subclass
chr5A	409257364	409257768	+	TRITD5Av1G146510	LC	actin-related protein C2B G
chr5A	409318393	409318725	+	TRITD5Av1G146520	LC	Retrotransposon protein, putative, Ty3-gypsy subclass TE
chr5A	409333129	409333728	+	TRITD5Av1G146530	LC	Retrotransposon protein, putative, Ty3-gypsy subclass
chr5A	409334359	409334760	+	TRITD5Av1G146540	LC	Retrotransposon protein, putative, Ty3-gypsy subclass TE
chr5A	409366077	409366376	+	TRITD5Av1G146550	LC	Retrotransposon protein, putative, unclassified
chr5A	409399264	409399821	-	TRITD5Av1G146560	LC	Retrovirus-related Pol polyprotein from transposon TNT 1-94
chr5A	409399909	409400244	-	TRITD5Av1G146570	LC	Retrovirus-related Pol polyprotein from transposon TNT 1-94 TE
chr5A	409400974	409401294	-	TRITD5Av1G146580	LC	Retrovirus-related Pol polyprotein from transposon TNT 1-94
chr5A	409409285	409409638	-	TRITD5Av1G146590	LC	Retrovirus-related Pol polyprotein from transposon TNT 1-94
chr5A	409409694	409410107	-	TRITD5Av1G146600	LC	Gag-pol polyprotein
chr5A	409420790	409421416	-	TRITD5Av1G146610	LC	Retrotransposon protein, putative, Ty3-gypsy subclass
chr5A	409426708	409427052	+	TRITD5Av1G146620	LC	Retrovirus-related Pol polyprotein from transposon TNT 1-94
chr5A	409428274	409429083	+	TRITD5Av1G146630	LC	Retrovirus-related Pol polyprotein from transposon TNT 1-94
chr5A	409429515	409429844	+	TRITD5Av1G146640	LC	Retrovirus-related Pol polyprotein from transposon TNT 1-94
chr5A	409441214	409441561	-	TRITD5Av1G146650	LC	Retrotransposon protein, putative, unclassified
chr5A	409483067	409484023	-	TRITD5Av1G146660	LC	Retrovirus-related Pol polyprotein from transposon TNT 1-94
chr5A	409484661	409485047	-	TRITD5Av1G146670	LC	Retrovirus-related Pol polyprotein from transposon TNT 1-94
chr5A	409485051	409485368	-	TRITD5Av1G146680	LC	Retrovirus-related Pol polyprotein from transposon TNT 1-94
chr5A	409485630	409486103	-	TRITD5Av1G146690	LC	Retrovirus-related Pol polyprotein from transposon TNT 1-94 TE
chr5A	409494948	409495289	-	TRITD5Av1G146710	LC	Laccase G
chr5A	409498466	409499224	+	TRITD5Av1G146720	LC	Retrotransposon protein, putative, Ty1-copia subclass TE
chr5A	409499916	409500677	+	TRITD5Av1G146730	LC	Retrovirus-related Pol polyprotein from transposon TNT 1-94
chr5A	409537490	409538284	+	TRITD5Av1G146740	LC	Retrotransposon protein, putative, Ty3-gypsy subclass, expressed TE
chr5A	409588922	409589278	-	TRITD5Av1G146780	LC	Inactive beta-amylase 4, chloroplastic G
chr5A	409725906	409726232	-	TRITD5Av1G146790	LC	Retrovirus-related Pol polyprotein from transposon TNT 1-94 TE
chr5A	409770261	409770596	-	TRITD5Av1G146800	LC	Retrovirus-related Pol polyprotein from transposon TNT 1-94
chr5A	409770879	409771247	-	TRITD5Av1G146810	LC	Retrovirus-related Pol polyprotein from transposon TNT 1-94
chr5A	409993794	409994147	-	TRITD5Av1G146840	LC	Autoinducer 2-binding periplasmic protein LuxP G
chr5A	409998476	409999087	-	TRITD5Av1G146850	LC	Transposable element protein, putative, Retrotrans_gag
chr5A	410017727	410018500	+	TRITD5Av1G146860	LC	Retrovirus-related Pol polyprotein LINE-1
chr5A	410019064	410019468	-	TRITD5Av1G146870	LC	Retrovirus-related Pol polyprotein from transposon opus
chr5A	410029803	410030159	-	TRITD5Av1G146880	LC	Retrovirus-related Pol polyprotein from transposon TNT 1-94
chr5A	410064477	410064842	-	TRITD5Av1G146890	LC	Retrotransposon protein, putative, Ty3-gypsy subclass TE
chr5A	410073839	410074180	+	TRITD5Av1G146900	LC	Retrovirus-related Pol polyprotein from transposon TNT 1-94 TE
chr5A	410082718	410083512	-	TRITD5Av1G146910	LC	Retrotransposon protein, putative, Ty3-gypsy subclass
chr5A	410167427	410168032	-	TRITD5Av1G146920	LC	Retrovirus-related Pol polyprotein from transposon TNT 1-94

## Sheet: Qdon.spa-5A.1
Table S4. List of annotated genes within Qdon.spa-5A.1 interval
Chromsome	Physical Position (RefSeq. V1.0, Chinese Spring)		Strand	Gene ID	Confidence level	Annotation
	From	To
chr5A	398697673	398701287	-	TRITD5Av1G142290	HC	Ap2-like ethylene-responsive transcription factor		HC=high confidence
chr5A	398715580	398715810	-	TRITD5Av1G142300	HC	Basic-leucine zipper (bZIP) transcription factor family protein G		LC=low confidence
chr5A	399138617	399141412	-	TRITD5Av1G142530	HC	Leucine-rich receptor-like protein kinase family protein
chr5A	399191521	399194584	-	TRITD5Av1G142580	HC	Receptor kinase-like protein		Highlighted genes are the potential candidate genes
chr5A	400858304	400859644	+	TRITD5Av1G143220	HC	Non-specific serine/threonine protein kinase
chr5A	401603410	401604753	+	TRITD5Av1G143500	HC	Non-specific serine/threonine protein kinase
chr5A	401855394	401856711	+	TRITD5Av1G143590	HC	WRKY transcription factor
chr5A	404716354	404717543	-	TRITD5Av1G144700	HC	Myb factor
chr5A	405029043	405030286	+	TRITD5Av1G144810	HC	NBS-LRR disease resistance protein
chr5A	405032886	405033852	+	TRITD5Av1G144820	HC	Disease resistance protein (TIR-NBS-LRR class) family
chr5A	399255794	399259761	-	TRITD5Av1G142630	HC	Cellulose synthase
chr5A	401329191	401332843	-	TRITD5Av1G143390	HC	Cinnamoyl-CoA reductase
chr5A	402950127	402953916	-	TRITD5Av1G144140	HC	Sugar transporter, putative
chr5A	403162830	403167564	-	TRITD5Av1G144190	HC	Sugar transporter, putative
chr5A	403364676	403367021	-	TRITD5Av1G144280	HC	Sugar transporter, putative
chr5A	397429107	397429478	+	TRITD5Av1G141340	LC	U-box domain-containing protein kinase family protein G
chr5A	397475339	397475767	+	TRITD5Av1G141470	LC	Leucine-rich repeat receptor protein kinase EXS G
chr5A	398117217	398117941	+	TRITD5Av1G141980	LC	NAC domain protein
chr5A	398671423	398671752	+	TRITD5Av1G142260	LC	Concanavalin A-like lectin protein kinase family protein G
chr5A	403726650	403727048	-	TRITD5Av1G144360	LC	TIR-NBS-LRR type disease resistance protein G
chr5A	405229991	405230449	-	TRITD5Av1G144940	LC	Leucine-rich repeat transmembrane protein kinase protein G
chr5A	399021083	399021388	+	TRITD5Av1G142470	LC	Auxin response factor G
chr5A	396500170	396501717	-	TRITD5Av1G141000	HC	ATP-dependent zinc metalloprotease FtsH
chr5A	396837376	396841608	+	TRITD5Av1G141180	HC	Flavin-containing monooxygenase
chr5A	396868278	396869062	-	TRITD5Av1G141200	HC	Pentatricopeptide repeat-containing protein family
chr5A	397309005	397312833	+	TRITD5Av1G141270	HC	Transcription initiation factor TFIID subunit 10
chr5A	397322434	397328464	-	TRITD5Av1G141290	HC	Glutamate receptor
chr5A	397331318	397332187	-	TRITD5Av1G141300	HC	Glutamate receptor
chr5A	397340013	397345251	-	TRITD5Av1G141310	HC	Glutamate receptor
chr5A	397347018	397348451	-	TRITD5Av1G141320	HC	Protein AUXIN RESPONSE 4
chr5A	397419834	397424826	-	TRITD5Av1G141330	HC	Glutamate receptor
chr5A	397434912	397440007	-	TRITD5Av1G141400	HC	Glutamate receptor
chr5A	397449375	397453878	+	TRITD5Av1G141440	HC	Glutamate receptor
chr5A	397459564	397459896	-	TRITD5Av1G141450	HC	ubiquitin-specific protease 24 G
chr5A	397465151	397480958	+	TRITD5Av1G141460	HC	Glutamate receptor
chr5A	397483571	397484152	-	TRITD5Av1G141490	HC	Early light-induced protein
chr5A	397484988	397488943	-	TRITD5Av1G141500	HC	S-adenosyl-L-methionine-dependent methyltransferases superfamily protein
chr5A	397495291	397495896	+	TRITD5Av1G141530	HC	Early light-induced protein
chr5A	397524849	397530873	+	TRITD5Av1G141540	HC	Glutamate receptor
chr5A	397531798	397534627	-	TRITD5Av1G141550	HC	Nef-associated protein 1
chr5A	397540391	397544147	-	TRITD5Av1G141560	HC	Eukaryotic translation initiation factor 3 subunit C
chr5A	397820895	397821131	+	TRITD5Av1G141660	HC	Transcription factor, putative
chr5A	397830006	397833869	-	TRITD5Av1G141680	HC	Fatty acid hydroxylase superfamily
chr5A	397931244	397931654	+	TRITD5Av1G141690	HC	embryo defective 1273 G
chr5A	397961319	397964050	+	TRITD5Av1G141700	HC	WAT1-related protein
chr5A	397969342	397971120	-	TRITD5Av1G141750	HC	Tetraspanin family protein
chr5A	398110917	398111621	+	TRITD5Av1G141970	HC	Erythronate-4-phosphate dehydrogenase family protein G
chr5A	398119271	398124754	+	TRITD5Av1G141990	HC	Protein GAMETE EXPRESSED 2
chr5A	398125377	398131416	-	TRITD5Av1G142000	HC	5-nucleotidase
chr5A	398191479	398192663	+	TRITD5Av1G142030	HC	S-adenosylmethionine decarboxylase proenzyme
chr5A	398254352	398255244	-	TRITD5Av1G142070	HC	GMP synthase [glutamine-hydrolyzing]
chr5A	398413106	398414042	-	TRITD5Av1G142150	HC	Dynamin-related protein G
chr5A	398908662	398909098	-	TRITD5Av1G142400	HC	Photosystem I iron-sulfur center
chr5A	398930282	398932301	+	TRITD5Av1G142410	HC	UDP-N-acetylglucosamine--N-acetylmuramyl-(Pentapeptide) pyrophosphoryl-undecaprenol N-acetylglucosamine transferase, putative
chr5A	398938859	398940846	-	TRITD5Av1G142430	HC	Eukaryotic aspartyl protease family protein
chr5A	399045840	399046457	-	TRITD5Av1G142480	HC	Major facilitator superfamily protein
chr5A	399051517	399054309	-	TRITD5Av1G142490	HC	Pentatricopeptide repeat-containing protein
chr5A	399251370	399252953	+	TRITD5Av1G142610	HC	QWRF motif protein (DUF566)
chr5A	399564285	399564752	+	TRITD5Av1G142660	HC	Hydroxycinnamoyl-CoA shikimate/quinate hydroxycinnamoyltransferase
chr5A	399600720	399602180	+	TRITD5Av1G142700	HC	Origin recognition complex subunit 6
chr5A	399692924	399694150	+	TRITD5Av1G142730	HC	Hydroxycinnamoyl-CoA shikimate/quinate hydroxycinnamoyltransferase
chr5A	399694642	399698304	+	TRITD5Av1G142740	HC	zinc finger protein-like protein
chr5A	399699365	399706611	+	TRITD5Av1G142750	HC	Zinc finger protein
chr5A	399941574	399944901	+	TRITD5Av1G142760	HC	Zinc finger protein
chr5A	399955272	399960364	+	TRITD5Av1G142770	HC	Zinc finger protein
chr5A	399961429	399962095	-	TRITD5Av1G142780	HC	ribosomal RNA small subunit methyltransferase G G
chr5A	400147232	400150433	+	TRITD5Av1G142800	HC	Phospholipase D
chr5A	400192553	400193512	+	TRITD5Av1G142860	HC	RNA polymerase I-associated factor PAF67 G
chr5A	400212213	400221039	+	TRITD5Av1G142880	HC	Kinesin-like protein G
chr5A	400319746	400323957	+	TRITD5Av1G142900	HC	BTB/POZ domain-containing protein
chr5A	400324546	400324746	-	TRITD5Av1G142910	HC	MICOS complex subunit MIC27 G
chr5A	400325534	400327131	-	TRITD5Av1G142920	HC	Ubiquitin, putative
chr5A	400329732	400329953	-	TRITD5Av1G142930	HC	Cytochrome c oxidase copper chaperone
chr5A	400333210	400336299	+	TRITD5Av1G142940	HC	26S proteasome non-ATPase regulatory subunit 9
chr5A	400344130	400348062	+	TRITD5Av1G142960	HC	DNA-3-methyladenine glycosylase, putative
chr5A	400555305	400556472	-	TRITD5Av1G143030	HC	RING/U-box superfamily protein
chr5A	400590843	400593401	+	TRITD5Av1G143060	HC	Homeobox protein BarH-like 2
chr5A	400616069	400617341	-	TRITD5Av1G143070	HC	RING/U-box superfamily protein
chr5A	400635025	400635684	-	TRITD5Av1G143080	HC	Cell division control, Cdc6 G
chr5A	400644729	400646178	-	TRITD5Av1G143100	HC	RING/U-box superfamily protein
chr5A	400650847	400660297	+	TRITD5Av1G143110	HC	Transcription initiation factor IIB
chr5A	402144731	402147729	+	TRITD5Av1G143700	HC	Basic helix-loop-helix transcription factor
chr5A	402338342	402341273	-	TRITD5Av1G143820	HC	U-box domain-containing protein
chr5A	402361229	402362068	-	TRITD5Av1G143840	HC
chr5A	402562391	402564087	+	TRITD5Av1G143950	HC	Golgi SNAP receptor complex member 1 G
chr5A	402570893	402572137	-	TRITD5Av1G143960	HC	DUF868 family protein
chr5A	402932009	402934896	-	TRITD5Av1G144110	HC	Endoribonuclease Dicer-like protein 4
chr5A	402941690	402943442	+	TRITD5Av1G144120	HC	2-oxoglutarate (2OG) and Fe(II)-dependent oxygenase superfamily protein
chr5A	403006161	403008976	+	TRITD5Av1G144170	HC	ATP-dependent 6-phosphofructokinase
chr5A	403385694	403386186	-	TRITD5Av1G144290	HC	S-adenosyl-L-methionine-dependent methyltransferases superfamily protein
chr5A	403977883	403979028	+	TRITD5Av1G144410	HC	Zinc-finger homeodomain 1
chr5A	404693677	404693958	-	TRITD5Av1G144670	HC	Zinc finger family protein
chr5A	404695497	404700288	-	TRITD5Av1G144680	HC	Spc97 / Spc98 family of spindle pole body (SBP) component G
chr5A	405069930	405072348	-	TRITD5Av1G144860	HC	Basic helix-loop-helix transcription factor
chr5A	405164210	405165435	-	TRITD5Av1G144880	HC	NADH dehydrogenase-like complex L
chr5A	405210351	405211118	+	TRITD5Av1G144910	HC	fold protein G
chr5A	405212331	405214235	-	TRITD5Av1G144920	HC	Pentatricopeptide repeat-containing protein
chr5A	405243606	405244199	-	TRITD5Av1G144960	HC	Sulfate transporter 1
chr5A	405250758	405252620	+	TRITD5Av1G144970	HC	Pentatricopeptide repeat-containing protein
chr5A	405253644	405255791	-	TRITD5Av1G144980	HC	Chloroplast lysine N-methyltransferase
chr5A	405258565	405260741	-	TRITD5Av1G144990	HC	Peptidyl-prolyl cis-trans isomerase
chr5A	395460266	395460697	-	TRITD5Av1G140750	LC	chloroplast import apparatus 2 G
chr5A	395533315	395533707	-	TRITD5Av1G140760	LC	Retrovirus-related Pol polyprotein from transposon TNT 1-94 TE
chr5A	395540656	395541102	-	TRITD5Av1G140770	LC	Transposon Ty3-I Gag-Pol polyprotein
chr5A	395634260	395634637	-	TRITD5Av1G140780	LC	Retrovirus-related Pol polyprotein from transposon TNT 1-94
chr5A	395890007	395890324	+	TRITD5Av1G140790	LC	Retrotransposon protein, putative, Ty3-gypsy subclass TE
chr5A	395900224	395900739	+	TRITD5Av1G140800	LC	UDP-N-acetylmuramoylalanine--D-glutamate ligase G
chr5A	395920317	395920804	+	TRITD5Av1G140810	LC	Arf-GAP with coiled-coil, ANK repeat and PH domain-containing protein 2 G
chr5A	395925279	395925626	+	TRITD5Av1G140820	LC	Retrovirus-related Pol polyprotein from transposon TNT 1-94
chr5A	395940023	395940637	-	TRITD5Av1G140830	LC	Retrotransposon protein, putative, Ty3-gypsy subclass
chr5A	396001469	396001945	-	TRITD5Av1G140840	LC	Retrotransposon protein, putative, Ty3-gypsy subclass
chr5A	396007548	396007928	-	TRITD5Av1G140850	LC	Retrotransposon protein, putative, Ty3-gypsy subclass TE
chr5A	396083927	396084340	-	TRITD5Av1G140860	LC	myo-inositol oxygenase 1 G
chr5A	396103438	396103830	-	TRITD5Av1G140870	LC	Retrotransposon protein, putative, Ty3-gypsy subclass TE
chr5A	396142746	396143051	-	TRITD5Av1G140880	LC	Retrovirus-related Pol polyprotein from transposon TNT 1-94
chr5A	396147908	396148639	-	TRITD5Av1G140890	LC	Retrovirus-related Pol polyprotein from transposon TNT 1-94
chr5A	396166616	396167083	-	TRITD5Av1G140900	LC	Retrotransposon protein, putative, Ty3-gypsy subclass
chr5A	396181684	396182034	-	TRITD5Av1G140910	LC	Retrovirus-related Pol polyprotein from transposon TNT 1-94
chr5A	396279231	396279614	+	TRITD5Av1G140920	LC	Nuclear receptor subfamily 4 group A member 1 G
chr5A	396301551	396301922	-	TRITD5Av1G140930	LC	Pol polyprotein
chr5A	396341692	396342027	-	TRITD5Av1G140940	LC	Retrotransposon protein, putative, Ty3-gypsy subclass
chr5A	396347516	396365255	-	TRITD5Av1G140950	LC	Inhibitor of nuclear factor kappa-B kinase subunit beta G
chr5A	396373570	396374025	+	TRITD5Av1G140960	LC	Gag-pol polyprotein
chr5A	396452263	396452847	-	TRITD5Av1G140970	LC	Eukaryotic aspartyl protease family protein TE?
chr5A	396485056	396485505	+	TRITD5Av1G140980	LC	NAD(P)H-quinone oxidoreductase subunit I, chloroplastic
chr5A	396486501	396486953	+	TRITD5Av1G140990	LC	Retrovirus-related Pol polyprotein from transposon 297 family
chr5A	396517260	396517565	-	TRITD5Av1G141010	LC	P-loop containing nucleoside triphosphate hydrolases superfamily protein G
chr5A	396568719	396569246	-	TRITD5Av1G141020	LC	Retrotransposon protein, putative, Ty3-gypsy subclass
chr5A	396655908	396656429	-	TRITD5Av1G141030	LC	Retrovirus-related Pol polyprotein from transposon TNT 1-94
chr5A	396656457	396656996	-	TRITD5Av1G141040	LC	Retrovirus-related Pol polyprotein from transposon TNT 1-94
chr5A	396684446	396685489	+	TRITD5Av1G141050	LC	Retrovirus-related Pol polyprotein from transposon TNT 1-94
chr5A	396686159	396687244	+	TRITD5Av1G141060	LC	Retrovirus-related Pol polyprotein from transposon TNT 1-94
chr5A	396687605	396688420	+	TRITD5Av1G141070	LC	Retrovirus-related Pol polyprotein from transposon TNT 1-94 TE
chr5A	396716692	396717039	+	TRITD5Av1G141080	LC	Retrovirus-related Pol polyprotein from transposon TNT 1-94 TE
chr5A	396728093	396728605	+	TRITD5Av1G141090	LC	Transposable element protein, putative, Retrotrans_gag
chr5A	396739603	396740049	+	TRITD5Av1G141100	LC	oxidoreductase, 2OG-Fe(II) oxygenase family protein G
chr5A	396752517	396752816	-	TRITD5Av1G141110	LC	UDP-N-acetylglucosamine--N-acetylmuramyl-(pentapeptide) pyrophosphoryl-undecaprenol N-acetylglucosamine transferase G
chr5A	396768440	396768748	-	TRITD5Av1G141120	LC	golgi apparatus membrane protein-like protein ECHIDNA protein G
chr5A	396772691	396773212	+	TRITD5Av1G141130	LC	Transposon Ty3-I Gag-Pol polyprotein
chr5A	396777164	396777601	-	TRITD5Av1G141140	LC	Retrovirus-related Pol polyprotein from transposon TNT 1-94
chr5A	396777943	396778407	-	TRITD5Av1G141150	LC	Retrovirus-related Pol polyprotein from transposon TNT 1-94
chr5A	396821597	396821983	-	TRITD5Av1G141160	LC	Transposon Ty3-I Gag-Pol polyprotein
chr5A	396824906	396825232	-	TRITD5Av1G141170	LC	P-loop containing nucleoside triphosphate hydrolases superfamily protein G
chr5A	396842666	396842974	+	TRITD5Av1G141190	LC	squamosa promoter binding protein-like 7 G
chr5A	396937063	396937437	-	TRITD5Av1G141210	LC	Retrovirus-related Pol polyprotein from transposon TNT 1-94 TE
chr5A	396944079	396944483	-	TRITD5Av1G141220	LC	Retrovirus-related Pol polyprotein from transposon TNT 1-94
chr5A	397012448	397012771	-	TRITD5Av1G141230	LC	Retrovirus-related Pol polyprotein from transposon TNT 1-94 TE
chr5A	397024938	397025324	+	TRITD5Av1G141240	LC	Retrotransposon protein, putative, Ty1-copia subclass TE
chr5A	397038683	397038988	+	TRITD5Av1G141250	LC	no-apical-meristem-associated carboxy-terminal domain protein G
chr5A	397087807	397088127	+	TRITD5Av1G141260	LC	Retrotransposon protein, putative, Ty3-gypsy subclass TE
chr5A	397320638	397321663	+	TRITD5Av1G141280	LC	Myb transcription factor
chr5A	397429729	397430106	+	TRITD5Av1G141350	LC	Polynucleotidyl transferase, ribonuclease H-like superfamily protein TE
chr5A	397430633	397431580	+	TRITD5Av1G141360	LC	Retrotransposon protein, putative, unclassified
chr5A	397431703	397433229	+	TRITD5Av1G141370	LC	LINE-1 reverse transcriptase like
chr5A	397433274	397433618	+	TRITD5Av1G141380	LC	RNA-directed DNA polymerase (reverse transcriptase)-related family protein
chr5A	397434619	397435542	+	TRITD5Av1G141390	LC	GC-rich sequence DNA-binding factor-like protein with Tuftelin interacting domain-containing protein G
chr5A	397435614	397436225	+	TRITD5Av1G141410	LC	von Willebrand factor A domain-containing protein 5B2 G
chr5A	397444332	397444652	-	TRITD5Av1G141420	LC	NF-X-like 1 G
chr5A	397445138	397445527	+	TRITD5Av1G141430	LC	Glutamate receptor G
chr5A	397483288	397483509	+	TRITD5Av1G141480	LC	DNA polymerase delta catalytic subunit G
chr5A	397485635	397485952	-	TRITD5Av1G141510	LC	Inositol 1,4,5-trisphosphate receptor type 1 G
chr5A	397492211	397492660	+	TRITD5Av1G141520	LC	Low molecular mass early light-inducible protein HV90, chloroplastic G
chr5A	397552974	397553294	+	TRITD5Av1G141570	LC	Gag polyprotein
chr5A	397708492	397709028	+	TRITD5Av1G141580	LC	Pol polyprotein TE
chr5A	397736549	397737058	+	TRITD5Av1G141590	LC	Retrovirus-related Pol polyprotein from transposon TNT 1-94
chr5A	397737101	397737424	+	TRITD5Av1G141600	LC	Retrovirus-related Pol polyprotein from transposon TNT 1-94 TE
chr5A	397768242	397768682	+	TRITD5Av1G141610	LC	Retrotransposon protein, putative, Ty3-gypsy subclass
chr5A	397775978	397776910	+	TRITD5Av1G141620	LC	Retrovirus-related Pol polyprotein from transposon TNT 1-94
chr5A	397788376	397789083	+	TRITD5Av1G141630	LC	Retrovirus-related Pol polyprotein from transposon TNT 1-94
chr5A	397790077	397790835	+	TRITD5Av1G141640	LC	Retrovirus-related Pol polyprotein from transposon TNT 1-94
chr5A	397810443	397810769	+	TRITD5Av1G141650	LC	Carbohydrate deacetylase G
chr5A	397824276	397824785	-	TRITD5Av1G141670	LC	Oxygen-dependent choline dehydrogenase G
chr5A	397965778	397966086	-	TRITD5Av1G141720	LC	Cytochrome c G
chr5A	397966416	397966922	-	TRITD5Av1G141730	LC	Mitochondrial transcription termination factor family protein G
chr5A	397967527	397967901	-	TRITD5Av1G141740	LC	Aminomethyltransferase G
chr5A	397970608	397971153	+	TRITD5Av1G141760	LC	P-loop containing nucleoside triphosphate hydrolases superfamily protein G
chr5A	397972718	397975567	-	TRITD5Av1G141770	LC	Transposon Ty3-I Gag-Pol polyprotein
chr5A	397975573	397976535	-	TRITD5Av1G141780	LC	Transposon Ty3-I Gag-Pol polyprotein
chr5A	397976622	397977500	-	TRITD5Av1G141790	LC	Transposon Ty3-I Gag-Pol polyprotein
chr5A	397977705	397978193	-	TRITD5Av1G141800	LC	modifier of snc1 G
chr5A	397981479	397981826	-	TRITD5Av1G141810	LC	ubiquitin carboxyl-terminal hydrolase G
chr5A	397991449	397992031	-	TRITD5Av1G141820	LC	Phosphatidylethanolamine N-methyltransferase G
chr5A	397992388	397993056	+	TRITD5Av1G141830	LC	Chloride channel protein G
chr5A	397995105	397995773	+	TRITD5Av1G141840	LC	50S ribosomal protein L3 G
chr5A	397999051	397999560	-	TRITD5Av1G141850	LC	NAD-dependent protein deacylase G
chr5A	398013382	398013726	-	TRITD5Av1G141860	LC	Transposon Ty3-I Gag-Pol polyprotein
chr5A	398018096	398018590	+	TRITD5Av1G141870	LC	Pre-mRNA-splicing factor 3 G
chr5A	398044741	398045085	-	TRITD5Av1G141880	LC	Retrovirus-related Pol polyprotein from transposon TNT 1-94
chr5A	398046035	398046373	-	TRITD5Av1G141890	LC	Retrovirus-related Pol polyprotein from transposon TNT 1-94
chr5A	398074795	398075358	+	TRITD5Av1G141900	LC	30S ribosomal protein S12 G
chr5A	398093511	398094185	-	TRITD5Av1G141910	LC	Retrovirus-related Pol polyprotein from transposon TNT 1-94
chr5A	398095485	398096387	-	TRITD5Av1G141920	LC	Retrovirus-related Pol polyprotein from transposon TNT 1-94
chr5A	398101033	398101563	+	TRITD5Av1G141930	LC	Retrovirus-related Pol polyprotein from transposon TNT 1-94 TE
chr5A	398101615	398102304	+	TRITD5Av1G141940	LC	Retrovirus-related Pol polyprotein from transposon TNT 1-94
chr5A	398102458	398103882	+	TRITD5Av1G141950	LC	Retrovirus-related Pol polyprotein from transposon TNT 1-94
chr5A	398103934	398104851	+	TRITD5Av1G141960	LC	Retrovirus-related Pol polyprotein from transposon TNT 1-94
chr5A	398138951	398139274	-	TRITD5Av1G142010	LC	Insulinase (Peptidase family M16) family protein G
chr5A	398149500	398161116	+	TRITD5Av1G142020	LC	Retrotransposon protein, putative, unclassified
chr5A	398202786	398203988	-	TRITD5Av1G142040	LC	Retrovirus-related Pol polyprotein from transposon TNT 1-94
chr5A	398212033	398212353	-	TRITD5Av1G142050	LC	Transposable element protein, putative, Retrotrans_gag
chr5A	398226133	398226534	-	TRITD5Av1G142060	LC	Copia-like polyprotein TE
chr5A	398265496	398266182	+	TRITD5Av1G142080	LC	RNA-directed DNA polymerase (reverse transcriptase)-related family protein
chr5A	398273974	398274759	-	TRITD5Av1G142090	LC	GMP synthase [glutamine-hydrolyzing]
chr5A	398281992	398282318	-	TRITD5Av1G142100	LC	Retrovirus-related Pol polyprotein from transposon TNT 1-94 TE
chr5A	398282812	398283183	-	TRITD5Av1G142110	LC	Retrovirus-related Pol polyprotein from transposon TNT 1-94
chr5A	398348703	398349255	-	TRITD5Av1G142120	LC	Succinylornithine transaminase G
chr5A	398381953	398382291	+	TRITD5Av1G142130	LC	Retrovirus-related Pol polyprotein from transposon TNT 1-94
chr5A	398393885	398394304	+	TRITD5Av1G142140	LC	Copia-like pol polyprotein
chr5A	398421011	398421316	-	TRITD5Av1G142160	LC	Retrotransposon protein, putative, unclassified
chr5A	398477560	398477898	+	TRITD5Av1G142170	LC	enolase (DUF1399) G
chr5A	398516913	398517257	+	TRITD5Av1G142180	LC	nuclear pore complex protein (DUF3414) G
chr5A	398548577	398548909	-	TRITD5Av1G142190	LC	embryo sac development arrest 7 G
chr5A	398575807	398576835	+	TRITD5Av1G142200	LC	Retrotransposon protein, putative, Ty3-gypsy subclass
chr5A	398576995	398577657	+	TRITD5Av1G142210	LC	Retrotransposon protein, putative, Ty3-gypsy subclass
chr5A	398639130	398640632	+	TRITD5Av1G142220	LC	BED zinc finger,hAT family dimerization domain, putative
chr5A	398640678	398641163	+	TRITD5Av1G142230	LC	BED zinc finger,hAT family dimerization domain, putative
chr5A	398645185	398646054	-	TRITD5Av1G142240	LC	Retrovirus-related Pol polyprotein from transposon TNT 1-94
chr5A	398666336	398667727	-	TRITD5Av1G142250	LC	Golgi SNAP receptor complex member 1 G
chr5A	398678531	398678890	+	TRITD5Av1G142270	LC	Retrotransposon protein, putative, unclassified
chr5A	398683787	398684245	+	TRITD5Av1G142280	LC	Retrotransposon protein, putative, Ty3-gypsy subclass
chr5A	398765143	398765472	-	TRITD5Av1G142310	LC	2-hydroxymuconic semialdehyde dehydrogenase G
chr5A	398770963	398771292	-	TRITD5Av1G142320	LC	Retrovirus-related Pol polyprotein from transposon TNT 1-94 TE
chr5A	398771755	398772555	-	TRITD5Av1G142330	LC	Retrovirus-related Pol polyprotein from transposon TNT 1-94
chr5A	398778362	398778916	-	TRITD5Av1G142340	LC	Retrotransposon protein, putative, Ty3-gypsy subclass
chr5A	398782515	398782949	-	TRITD5Av1G142350	LC	Retrovirus-related Pol polyprotein from transposon TNT 1-94
chr5A	398785594	398786082	-	TRITD5Av1G142360	LC	Retrotransposon protein, putative, Ty3-gypsy subclass
chr5A	398870120	398870680	+	TRITD5Av1G142370	LC	Retrovirus-related Pol polyprotein from transposon TNT 1-94
chr5A	398882816	398883241	+	TRITD5Av1G142380	LC	Alpha-farnesene synthase G
chr5A	398892685	398893173	+	TRITD5Av1G142390	LC	UvrABC system protein B G
chr5A	398938506	398938805	+	TRITD5Av1G142420	LC	Salt overly sensitive 1 G
chr5A	398940015	398940449	+	TRITD5Av1G142440	LC	Sulfotransferase G
chr5A	398941026	398941514	+	TRITD5Av1G142450	LC	3-methyl-2-oxobutanoate hydroxymethyltransferase G
chr5A	398981545	398982345	+	TRITD5Av1G142460	LC	Retrotransposon protein, putative, Ty3-gypsy subclass
chr5A	399098750	399099196	+	TRITD5Av1G142500	LC	Transposon Ty3-I Gag-Pol polyprotein
chr5A	399118898	399119275	-	TRITD5Av1G142510	LC	proline-, glutamic acid/leucine-rich protein G
chr5A	399131187	399131492	-	TRITD5Av1G142520	LC	Retrovirus-related Pol polyprotein from transposon TNT 1-94
chr5A	399157151	399157483	+	TRITD5Av1G142540	LC	Acetylglutamate kinase, putative G
chr5A	399170293	399170658	-	TRITD5Av1G142550	LC	Hematopoietic cell signal transducer G
chr5A	399174050	399175168	-	TRITD5Av1G142560	LC	Retrotransposon protein, putative, Ty3-gypsy subclass
chr5A	399187330	399187752	+	TRITD5Av1G142570	LC	Retrotransposon protein, putative, Ty3-gypsy subclass
chr5A	399194711	399197304	-	TRITD5Av1G142590	LC	Dynamin-like GTPase MGM1, mitochondrial G
chr5A	399214661	399215002	-	TRITD5Av1G142600	LC	Sorting and assembly machinery component 50 homolog G
chr5A	399255788	399256546	+	TRITD5Av1G142620	LC	P-loop containing nucleoside triphosphate hydrolases superfamily protein G
chr5A	399281628	399840200	+	TRITD5Av1G142640	LC	dentin sialophosphoprotein-like protein G
chr5A	399549819	399550187	+	TRITD5Av1G142650	LC	Ribonuclease H-like superfamily protein
chr5A	399567008	399568126	-	TRITD5Av1G142670	LC	4-diphosphocytidyl-2-C-methyl-D-erythritol kinase G
chr5A	399568873	399569962	+	TRITD5Av1G142680	LC	myosin-M heavy protein G
chr5A	399570117	399572852	+	TRITD5Av1G142690	LC	Mutator-like transposase
chr5A	399605076	399605321	-	TRITD5Av1G142710	LC	Chromosome condensation regulator RCC1 repeat protein G
chr5A	399612510	399613330	+	TRITD5Av1G142720	LC	Phenylalanine ammonia-lyase class 3 G
chr5A	400001778	400002080	-	TRITD5Av1G142790	LC	B-block binding subunit of TFIIIC G
chr5A	400150067	400150420	-	TRITD5Av1G142810	LC	PAB-dependent poly(A)-specific ribonuclease subunit PAN3 G
chr5A	400151924	400152334	+	TRITD5Av1G142820	LC	Ribose-phosphate pyrophosphokinase 2 G
chr5A	400152433	400153110	+	TRITD5Av1G142830	LC	Immunoglobulin-like and fibronectin type III domain-containing protein 1 G
chr5A	400169978	400170986	+	TRITD5Av1G142840	LC	Kinesin-like protein
chr5A	400172207	400172884	+	TRITD5Av1G142850	LC	Immunoglobulin-like and fibronectin type III domain-containing protein 1 G
chr5A	400194115	400194519	+	TRITD5Av1G142870	LC	Endo-1,4-beta-xylanase 1 G
chr5A	400319475	400319996	-	TRITD5Av1G142890	LC	Tubulin beta chain G
chr5A	400337069	400337848	-	TRITD5Av1G142950	LC	Retrovirus-related Pol polyprotein LINE-1
chr5A	400470111	400470593	-	TRITD5Av1G142970	LC	Retrotransposon protein, putative, Ty3-gypsy subclass TE
chr5A	400515905	400517044	+	TRITD5Av1G142980	LC	Transposon Ty3-I Gag-Pol polyprotein
chr5A	400517672	400517998	+	TRITD5Av1G142990	LC	Transposon Ty3-I Gag-Pol polyprotein
chr5A	400536288	400537142	-	TRITD5Av1G143000	LC	Retrovirus-related Pol polyprotein from transposon TNT 1-94
chr5A	400537146	400537553	-	TRITD5Av1G143010	LC	Retrovirus-related Pol polyprotein from transposon TNT 1-94
chr5A	400550765	400553599	-	TRITD5Av1G143020	LC	Nuclear pore complex protein NUP35 G
chr5A	400557368	400558556	+	TRITD5Av1G143040	LC	30S ribosomal protein S7 G
chr5A	400587824	400588186	-	TRITD5Av1G143050	LC	Retrotransposon protein, putative, unclassified
chr5A	400643057	400644127	-	TRITD5Av1G143090	LC	Retrovirus-related Pol polyprotein from transposon TNT 1-94
chr5A	400685475	400686104	+	TRITD5Av1G143120	LC	Retrotransposon protein, putative, Ty3-gypsy subclass
chr5A	400717062	400717454	+	TRITD5Av1G143130	LC	Retrovirus-related Pol polyprotein from transposon TNT 1-94 TE
chr5A	400718019	400718780	+	TRITD5Av1G143140	LC	Retrovirus-related Pol polyprotein from transposon TNT 1-94
chr5A	400738275	400738598	+	TRITD5Av1G143150	LC	hydroxyethylthiazole kinase family protein G
chr5A	400775979	400776584	-	TRITD5Av1G143160	LC	Retrovirus-related Pol polyprotein from transposon TNT 1-94
chr5A	400782754	400783266	+	TRITD5Av1G143170	LC	Transposon protein, putative, CACTA, En/Spm sub-class
chr5A	400790656	400790973	+	TRITD5Av1G143180	LC	Retrotransposon protein, putative, unclassified
chr5A	400811967	400812395	+	TRITD5Av1G143190	LC	Retrovirus-related Pol polyprotein from transposon TNT 1-94
chr5A	400824296	400824598	-	TRITD5Av1G143200	LC	Retrovirus-related Pol polyprotein from transposon TNT 1-94
chr5A	400858253	400859583	-	TRITD5Av1G143210	LC	Aldolase superfamily protein G
chr5A	400864975	400865403	+	TRITD5Av1G143230	LC	Retrotransposon protein, putative, Ty3-gypsy subclass TE
chr5A	400894232	400894738	+	TRITD5Av1G143240	LC	Transposon protein, putative, CACTA, En/Spm sub-class
chr5A	400958177	400958575	-	TRITD5Av1G143250	LC	Dihydrofolate reductase G
chr5A	400978592	400978909	+	TRITD5Av1G143260	LC	Retrotransposon protein, putative, Ty3-gypsy subclass TE
chr5A	401012148	401012489	+	TRITD5Av1G143270	LC	Retrotransposon protein, putative, Ty3-gypsy subclass
chr5A	401038359	401038949	+	TRITD5Av1G143280	LC	Retrotransposon protein, putative, unclassified
chr5A	401076814	401077449	-	TRITD5Av1G143290	LC	Retrovirus-related Pol polyprotein from transposon TNT 1-94
chr5A	401088245	401088868	+	TRITD5Av1G143300	LC	phospholipase D beta 1 G
chr5A	401107903	401108544	-	TRITD5Av1G143310	LC	Retrovirus-related Pol polyprotein from transposon TNT 1-94
chr5A	401111219	401111539	-	TRITD5Av1G143320	LC	Retrovirus-related Pol polyprotein from transposon TNT 1-94 TE
chr5A	401112287	401113609	-	TRITD5Av1G143330	LC	Retrovirus-related Pol polyprotein from transposon TNT 1-94
chr5A	401144073	401145383	-	TRITD5Av1G143340	LC	Retrovirus-related Pol polyprotein from transposon TNT 1-94
chr5A	401151244	401151759	+	TRITD5Av1G143350	LC	Retrovirus-related Pol polyprotein from transposon TNT 1-94
chr5A	401154443	401155045	+	TRITD5Av1G143360	LC	Retrotransposon protein, putative, Ty3-gypsy subclass TE
chr5A	401194509	401194820	+	TRITD5Av1G143370	LC	Retrotransposon protein, putative, Ty3-gypsy subclass TE
chr5A	401236365	401236769	+	TRITD5Av1G143380	LC	Retrotransposon protein, putative, Ty3-gypsy subclass
chr5A	401355785	401356873	+	TRITD5Av1G143400	LC	Retrovirus-related Pol polyprotein from transposon TNT 1-94
chr5A	401357609	401358007	+	TRITD5Av1G143410	LC	Retrovirus-related Pol polyprotein from transposon TNT 1-94
chr5A	401371675	401372049	-	TRITD5Av1G143420	LC	Retrovirus-related Pol polyprotein from transposon TNT 1-94
chr5A	401372781	401373131	-	TRITD5Av1G143430	LC	Retrovirus-related Pol polyprotein from transposon TNT 1-94
chr5A	401385898	401386326	+	TRITD5Av1G143440	LC	Retrotransposon protein, putative, Ty3-gypsy subclass TE
chr5A	401424915	401425262	+	TRITD5Av1G143450	LC	vacuolar protein sorting-associated protein, putative (DUF1162) G
chr5A	401467299	401467640	-	TRITD5Av1G143460	LC	Retrotransposon protein, putative, Ty3-gypsy subclass
chr5A	401485457	401485870	-	TRITD5Av1G143470	LC	Retrovirus-related Pol polyprotein from transposon TNT 1-94
chr5A	401492109	401492537	+	TRITD5Av1G143480	LC	Retrovirus-related Pol polyprotein from transposon TNT 1-94 TE
chr5A	401500532	401500840	-	TRITD5Av1G143490	LC	Retrotransposon protein, putative, unclassified
chr5A	401616108	401616623	-	TRITD5Av1G143510	LC	Retrovirus-related Pol polyprotein from transposon TNT 1-94
chr5A	401631560	401631949	-	TRITD5Av1G143520	LC	Retrovirus-related Pol polyprotein from transposon TNT 1-94 TE
chr5A	401632364	401632744	-	TRITD5Av1G143530	LC	Retrovirus-related Pol polyprotein from transposon TNT 1-94
chr5A	401671842	401672147	-	TRITD5Av1G143540	LC	Retrovirus-related Pol polyprotein from transposon opus TE
chr5A	401672633	401672929	-	TRITD5Av1G143550	LC	Transposon Ty3-I Gag-Pol polyprotein TE
chr5A	401713374	401713679	+	TRITD5Av1G143560	LC	Thymidylate synthase G
chr5A	401755716	401756126	-	TRITD5Av1G143570	LC	S-adenosyl-L-methionine-dependent methyltransferases superfamily protein G
chr5A	401881722	401882018	-	TRITD5Av1G143600	LC	EF-hand calcium-binding domain-containing protein 4B
chr5A	401956625	401957152	-	TRITD5Av1G143610	LC	Host cell factor C1 regulator 1 G
chr5A	401965628	401966224	-	TRITD5Av1G143620	LC	Retrovirus-related Pol polyprotein from transposon TNT 1-94
chr5A	401977240	401977782	-	TRITD5Av1G143630	LC	Retrotransposon protein, putative, unclassified
chr5A	402030050	402030448	-	TRITD5Av1G143640	LC	Adhesion G protein-coupled receptor F5 G
chr5A	402035815	402036228	-	TRITD5Av1G143650	LC	Retrovirus-related Pol polyprotein from transposon TNT 1-94
chr5A	402048292	402048606	-	TRITD5Av1G143660	LC	Retrovirus-related Pol polyprotein from transposon TNT 1-94
chr5A	402052575	402052973	+	TRITD5Av1G143670	LC	AP-5 complex subunit beta-like protein G
chr5A	402072933	402073544	-	TRITD5Av1G143680	LC	Retrovirus-related Pol polyprotein from transposon TNT 1-94
chr5A	402078086	402078682	-	TRITD5Av1G143690	LC	Proteasome subunit alpha type G
chr5A	402184712	402185197	+	TRITD5Av1G143710	LC	Retrovirus-related Pol polyprotein from transposon TNT 1-94
chr5A	402185243	402185638	+	TRITD5Av1G143720	LC	Retrovirus-related Pol polyprotein from transposon TNT 1-94
chr5A	402185927	402186550	+	TRITD5Av1G143730	LC	Retrovirus-related Pol polyprotein from transposon TNT 1-94
chr5A	402187376	402187705	+	TRITD5Av1G143740	LC	Retrovirus-related Pol polyprotein from transposon TNT 1-94 TE
chr5A	402189602	402189970	-	TRITD5Av1G143750	LC	Retrotransposon protein, putative, Ty1-copia subclass TE
chr5A	402261620	402262177	+	TRITD5Av1G143760	LC	Cation/H(+) antiporter 15 G
chr5A	402297662	402298030	-	TRITD5Av1G143770	LC	Retrovirus-related Pol polyprotein from transposon TNT 1-94
chr5A	402313585	402314244	+	TRITD5Av1G143780	LC	Retrovirus-related Pol polyprotein from transposon TNT 1-94
chr5A	402315107	402315433	+	TRITD5Av1G143790	LC	Retrovirus-related Pol polyprotein from transposon TNT 1-94
chr5A	402315674	402315979	+	TRITD5Av1G143800	LC	Retrovirus-related Pol polyprotein from transposon TNT 1-94
chr5A	402323322	402324086	+	TRITD5Av1G143810	LC	Retrotransposon protein, putative, Ty3-gypsy subclass
chr5A	402356289	402356630	-	TRITD5Av1G143830	LC	Phenylalanine--tRNA ligase alpha subunit G
chr5A	402388750	402389130	-	TRITD5Av1G143850	LC	Retrotransposon protein, putative, Ty3-gypsy subclass
chr5A	402454023	402454412	-	TRITD5Av1G143860	LC	Tetratricopeptide repeat (TPR)-like superfamily protein G
chr5A	402498146	402498592	-	TRITD5Av1G143870	LC	Retrovirus-related Pol polyprotein from transposon TNT 1-94 TE
chr5A	402500836	402501594	-	TRITD5Av1G143880	LC	Retrovirus-related Pol polyprotein from transposon TNT 1-94
chr5A	402503306	402504070	-	TRITD5Av1G143890	LC	Retrovirus-related Pol polyprotein from transposon TNT 1-94
chr5A	402507366	402508175	-	TRITD5Av1G143900	LC	Retrovirus-related Pol polyprotein from transposon TNT 1-94
chr5A	402508377	402508781	-	TRITD5Av1G143910	LC	Retrovirus-related Pol polyprotein from transposon TNT 1-94
chr5A	402508857	402509162	-	TRITD5Av1G143920	LC	Retrotransposon protein, putative, Ty1-copia subclass TE
chr5A	402530043	402530369	+	TRITD5Av1G143930	LC	ATP-dependent Clp protease proteolytic subunit G
chr5A	402553083	402553445	-	TRITD5Av1G143940	LC	Retrotransposon protein, putative, unclassified
chr5A	402579147	402580382	+	TRITD5Av1G143970	LC	Retrovirus-related Pol polyprotein from transposon TNT 1-94
chr5A	402581236	402581592	+	TRITD5Av1G143980	LC	Retrovirus-related Pol polyprotein from transposon TNT 1-94 TE
chr5A	402613156	402613626	+	TRITD5Av1G143990	LC	Retrotransposon protein, putative, Ty3-gypsy subclass
chr5A	402650797	402651555	-	TRITD5Av1G144000	LC	Retrovirus-related Pol polyprotein from transposon TNT 1-94
chr5A	402673252	402673737	-	TRITD5Av1G144010	LC	Retrovirus-related Pol polyprotein from transposon TNT 1-94
chr5A	402707469	402708176	+	TRITD5Av1G144020	LC	Retrotransposon protein, putative, Ty3-gypsy subclass
chr5A	402712962	402713303	-	TRITD5Av1G144030	LC	Retrotransposon protein, putative, unclassified
chr5A	402756391	402756765	-	TRITD5Av1G144040	LC	GMP synthase [glutamine-hydrolyzing] G
chr5A	402822810	402823889	+	TRITD5Av1G144050	LC	Transforming acidic coiled-coil-containing protein 3 G
chr5A	402832112	402832516	-	TRITD5Av1G144060	LC	Retrotransposon protein, putative, Ty3-gypsy subclass
chr5A	402844855	402845160	+	TRITD5Av1G144070	LC	Retrovirus-related Pol polyprotein from transposon TNT 1-94
chr5A	402886051	402886629	+	TRITD5Av1G144080	LC	Retrovirus-related Pol polyprotein from transposon TNT 1-94
chr5A	402909975	402910340	+	TRITD5Av1G144090	LC	Retrotransposon protein, putative, unclassified
chr5A	402931501	402931761	+	TRITD5Av1G144100	LC	NAD(P)H-quinone oxidoreductase subunit 6, chloroplastic
chr5A	402940667	402941059	-	TRITD5Av1G144130	LC	P antigen family member 3 G
chr5A	402981255	402981746	+	TRITD5Av1G144150	LC	Retrovirus-related Pol polyprotein from transposon TNT 1-94
chr5A	402982218	402982616	+	TRITD5Av1G144160	LC	Retrovirus-related Pol polyprotein from transposon TNT 1-94 TE
chr5A	403044314	403044703	+	TRITD5Av1G144180	LC	3-hydroxy-3-methylglutaryl-coenzyme A reductase G
chr5A	403182992	403183318	-	TRITD5Av1G144200	LC	Retrovirus-related Pol polyprotein from transposon TNT 1-94 TE
chr5A	403183635	403184081	-	TRITD5Av1G144210	LC	Retrovirus-related Pol polyprotein from transposon TNT 1-94
chr5A	403189219	403189683	+	TRITD5Av1G144220	LC	Retrotransposon protein, putative, Ty3-gypsy subclass TE
chr5A	403231165	403231491	-	TRITD5Av1G144230	LC	Transposon protein, putative, CACTA, En/Spm sub-class
chr5A	403288043	403288492	+	TRITD5Av1G144240	LC	Retrotransposon protein, putative, Ty3-gypsy subclass
chr5A	403344121	403344525	+	TRITD5Av1G144250	LC	Retrovirus-related Pol polyprotein from transposon opus TE
chr5A	403345211	403345693	+	TRITD5Av1G144260	LC	Pol polyprotein
chr5A	403358568	403358945	+	TRITD5Av1G144270	LC	Threonine--tRNA ligase G
chr5A	403409163	403410067	-	TRITD5Av1G144300	LC	zinc finger MYM-type-like protein
chr5A	403412264	403413037	-	TRITD5Av1G144310	LC	Gibberellin-regulated family protein
chr5A	403423053	403423520	+	TRITD5Av1G144320	LC	SNF2 domain-containing protein / helicase domain-containing protein / F-box family protein TE?
chr5A	403453402	403453764	+	TRITD5Av1G144330	LC	Retrovirus-related Pol polyprotein LINE-1
chr5A	403533449	403533817	-	TRITD5Av1G144340	LC	Retrovirus-related Pol polyprotein from transposon TNT 1-94
chr5A	403606188	403606484	+	TRITD5Av1G144350	LC	Retrotransposon protein, putative, Ty3-gypsy subclass TE
chr5A	403832222	403832578	+	TRITD5Av1G144370	LC	Retrotransposon protein, putative, unclassified TE
chr5A	403843731	403844150	+	TRITD5Av1G144380	LC	Arrestin domain-containing protein 3 G
chr5A	403939055	403939471	+	TRITD5Av1G144390	LC	Retrovirus-related Pol polyprotein from transposon TNT 1-94
chr5A	403966101	403966400	-	TRITD5Av1G144400	LC	RNA-directed DNA polymerase (reverse transcriptase)-related family protein
chr5A	404065127	404065456	+	TRITD5Av1G144420	LC	Retrotransposon protein, putative, unclassified
chr5A	404070494	404070805	-	TRITD5Av1G144430	LC	Retrotransposon protein, putative, unclassified
chr5A	404079989	404080468	-	TRITD5Av1G144440	LC	Retrovirus-related Pol polyprotein from transposon TNT 1-94
chr5A	404081570	404081932	-	TRITD5Av1G144450	LC	Retrovirus-related Pol polyprotein from transposon TNT 1-94 TE
chr5A	404112481	404112789	+	TRITD5Av1G144460	LC	Retrotransposon protein, putative, unclassified TE
chr5A	404192401	404193048	+	TRITD5Av1G144470	LC	Retrotransposon protein, putative, Ty3-gypsy subclass
chr5A	404266334	404267209	-	TRITD5Av1G144480	LC	Retrotransposon protein, putative, Ty3-gypsy subclass
chr5A	404282778	404283608	-	TRITD5Av1G144490	LC	Gag-Pol polyprotein
chr5A	404307167	404307589	-	TRITD5Av1G144500	LC	Retrotransposon protein, putative, Ty3-gypsy subclass
chr5A	404348724	404349137	+	TRITD5Av1G144510	LC	Retrotransposon protein, putative, Ty3-gypsy subclass
chr5A	404352968	404353273	-	TRITD5Av1G144520	LC	RNI-like superfamily protein G
chr5A	404366051	404366410	-	TRITD5Av1G144530	LC	Transposable element protein, putative TE
chr5A	404366989	404367291	-	TRITD5Av1G144540	LC	Photosystem II 12 kDa extrinsic protein G
chr5A	404422645	404422971	+	TRITD5Av1G144550	LC	DNAJ heat shock N-terminal domain-containing protein G
chr5A	404440072	404440521	-	TRITD5Av1G144560	LC	Retrotransposon protein, putative, unclassified
chr5A	404541503	404541838	-	TRITD5Av1G144570	LC	Spectrin alpha chain, non-erythrocytic 1 G
chr5A	404542223	404542924	-	TRITD5Av1G144580	LC	Transposable element protein, putative, Retrotrans_gag
chr5A	404587797	404588168	+	TRITD5Av1G144590	LC	Retrovirus-related Pol polyprotein from transposon TNT 1-94
chr5A	404591962	404592318	+	TRITD5Av1G144600	LC	Retrovirus-related Pol polyprotein from transposon TNT 1-94
chr5A	404608420	404608740	+	TRITD5Av1G144610	LC	Transposable element protein, putative, Retrotrans_gag
chr5A	404623184	404623543	-	TRITD5Av1G144620	LC	Retrotransposon protein, putative, unclassified
chr5A	404643980	404644387	+	TRITD5Av1G144630	LC	Retrovirus-related Pol polyprotein from transposon TNT 1-94
chr5A	404644391	404644729	+	TRITD5Av1G144640	LC	Retrovirus-related Pol polyprotein from transposon TNT 1-94
chr5A	404655381	404655725	+	TRITD5Av1G144650	LC	Retrovirus-related Pol polyprotein from transposon TNT 1-94
chr5A	404659983	404660342	+	TRITD5Av1G144660	LC	Retrovirus-related Pol polyprotein from transposon TNT 1-94 TE
chr5A	404709092	404709493	-	TRITD5Av1G144690	LC	Transposon protein, putative, Pong sub-class TE
chr5A	404742758	404743417	+	TRITD5Av1G144710	LC	Retrovirus-related Pol polyprotein from transposon TNT 1-94
chr5A	404764102	404764413	-	TRITD5Av1G144720	LC	Reverse transcriptase
chr5A	404764443	404764760	-	TRITD5Av1G144730	LC	Retrovirus-related Pol polyprotein from transposon TNT 1-94
chr5A	404773664	404774032	-	TRITD5Av1G144740	LC	Retrovirus-related Pol polyprotein from transposon TNT 1-94
chr5A	404775927	404776322	+	TRITD5Av1G144750	LC	Long-chain acyl-protein thioester reductase 2 G
chr5A	404861692	404862024	-	TRITD5Av1G144760	LC	Transposable element protein, putative, Retrotrans_gag
chr5A	404932195	404932608	+	TRITD5Av1G144770	LC	Retrovirus-related Pol polyprotein from transposon TNT 1-94
chr5A	404933101	404935572	+	TRITD5Av1G144780	LC	Retrovirus-related Pol polyprotein from transposon TNT 1-94
chr5A	404943992	404944543	+	TRITD5Av1G144790	LC	Retrovirus-related Pol polyprotein from transposon TNT 1-94
chr5A	405027351	405027668	-	TRITD5Av1G144800	LC	Phosphoglycolate phosphatase G
chr5A	405035897	405036226	+	TRITD5Av1G144830	LC	Retrovirus-related Pol polyprotein from transposon TNT 1-94
chr5A	405052790	405053098	-	TRITD5Av1G144840	LC	Retrovirus-related Pol polyprotein from transposon TNT 1-94
chr5A	405059539	405060822	+	TRITD5Av1G144850	LC	Retrovirus-related Pol polyprotein from transposon TNT 1-94
chr5A	405070159	405070614	+	TRITD5Av1G144870	LC	Single-stranded DNA-binding protein G
chr5A	405187219	405193134	-	TRITD5Av1G144890	LC	Copper-transporting ATPase
chr5A	405224405	405224968	-	TRITD5Av1G144930	LC	Pentatricopeptide repeat-containing protein, mitochondrial G
chr5A	405239284	405240045	+	TRITD5Av1G144950	LC	Beta purothionin
chr5A	405283642	405283959	+	TRITD5Av1G145000	LC	Retrovirus-related Pol polyprotein from transposon TNT 1-94 TE

## Sheet: Qdon.spa-5A.2
Table S5. List of annotated genes within Qdon.spa-5A.2 interval
Chromsome	Physical Position (RefSeq. V1.0, Chinese Spring)		Strand	Gene ID	Confidence level	Annotation
	From	To
chr5A	323065914	323067194	+	TRITD5Av1G114070	HC	F-box domain containing protein		HC=high confidence
chr5A	323867782	323867991	-	TRITD5Av1G114430	HC	Leucine-rich receptor-like protein kinase G		LC=low confidence
chr5A	325232725	325233697	-	TRITD5Av1G115300	HC	TIR-NBS-LRR class disease resistance protein G
chr5A	322191012	322192223	-	TRITD5Av1G113600	HC	Laccase		Highlighted genes are the potential candidate genes
chr5A	323360783	323363919	+	TRITD5Av1G114230	HC	Protein kinase family protein, putative, expressed
chr5A	323367511	323368974	-	TRITD5Av1G114240	HC	Leucine-rich repeat receptor-like protein kinase family protein, putative
chr5A	323572486	323574173	+	TRITD5Av1G114330	HC	MYB-like transcription factor family protein
chr5A	324696132	324697181	-	TRITD5Av1G114960	HC	MYB family protein
chr5A	328631182	328632551	+	TRITD5Av1G116720	HC	Leucine-rich repeat protein kinase family protein
chr5A	329015138	329016171	+	TRITD5Av1G116900	HC	WRKY family transcription factor family protein
chr5A	329031349	329045561	-	TRITD5Av1G116930	HC	Kinase family protein
chr5A	331582317	331585761	+	TRITD5Av1G117930	HC	Pleiotropic drug resistance ABC transporter
chr5A	331724590	331749707	+	TRITD5Av1G117960	HC	Pleiotropic drug resistance ABC transporter
chr5A	331709485	331712280	+	TRITD5Av1G117970	HC	Pleiotropic drug resistance ABC transporter G
chr5A	322197690	322198125	+	TRITD5Av1G113620	LC	Carbon catabolite-derepressing protein kinase G
chr5A	324532272	324532802	+	TRITD5Av1G114880	LC	Disease resistance protein (TIR-NBS-LRR class) family G
chr5A	324816708	324817013	-	TRITD5Av1G115080	LC	disease resistance protein (TIR-NBS-LRR class) G
chr5A	325490423	325490773	+	TRITD5Av1G115420	LC	Protein kinase superfamily protein G
chr5A	326365863	326366258	+	TRITD5Av1G115880	LC	Disease resistance protein RPM1 G
chr5A	326787063	326787440	+	TRITD5Av1G115940	LC	CBL-interacting protein kinase 21 G
chr5A	326788341	326788703	+	TRITD5Av1G115950	LC	Receptor-like kinase G
chr5A	326957551	326957886	-	TRITD5Av1G116040	LC	Tyrosine-protein kinase transmembrane receptor Ror G
chr5A	331162416	331162841	+	TRITD5Av1G117680	LC	Serine/threonine-protein kinase SBK2 G
chr5A	322096483	322100908	-	TRITD5Av1G113540	HC	BRCA1-A complex subunit Abraxas G
chr5A	322102597	322110428	-	TRITD5Av1G113550	HC	Kelch-like protein
chr5A	322182173	322186023	+	TRITD5Av1G113580	HC	CsAtPR5, putative, expressed G
chr5A	322186858	322188434	+	TRITD5Av1G113590	HC	Zinc finger HIT domain-containing protein 1 TE?
chr5A	322223572	322224405	-	TRITD5Av1G113640	HC	Universal stress protein family protein
chr5A	322330032	322334909	-	TRITD5Av1G113690	HC	Nodulin-like / Major Facilitator Superfamily protein
chr5A	322308095	322308775	-	TRITD5Av1G113700	HC	PRA1 family protein
chr5A	322605502	322606147	-	TRITD5Av1G113870	HC	Trichome birefringence-like protein
chr5A	322622356	322622889	-	TRITD5Av1G113900	HC	LOB domain-containing protein, putative
chr5A	322630795	322633028	-	TRITD5Av1G113910	HC	S-adenosylmethionine:tRNA ribosyltransferase-isomerase G
chr5A	322759784	322761854	+	TRITD5Av1G113970	HC	Ferritin
chr5A	323196496	323200291	+	TRITD5Av1G114170	HC	Ubiquitin-activating enzyme E1, putative
chr5A	323564570	323567262	+	TRITD5Av1G114320	HC	Sorting and assembly machinery component 50 like
chr5A	323602180	323603876	+	TRITD5Av1G114350	HC	Phytol kinase G
chr5A	323863183	323863678	+	TRITD5Av1G114420	HC	NRT1/PTR family protein 2
chr5A	324086897	324089526	+	TRITD5Av1G114630	HC	60S acidic ribosomal protein P0
chr5A	324324249	324324740	+	TRITD5Av1G114760	HC	Calcium-binding protein
chr5A	324328352	324332619	-	TRITD5Av1G114770	HC	Clathrin heavy chain
chr5A	324464667	324465101	-	TRITD5Av1G114850	HC	Protein trichome birefringence
chr5A	324465470	324468154	+	TRITD5Av1G114860	HC	ATP-dependent RNA helicase
chr5A	324748497	324751313	+	TRITD5Av1G114980	HC	Asparagine synthetase
chr5A	325092019	325097023	+	TRITD5Av1G115160	HC	p-loop containing nucleoside triphosphate hydrolases superfamily protein, putative
chr5A	325209219	325211491	+	TRITD5Av1G115260	HC	primconf
chr5A	325235853	325236928	-	TRITD5Av1G115320	HC	Flowering Locus T-like protein, putative
chr5A	325286676	325290713	+	TRITD5Av1G115350	HC	Glutaredoxin
chr5A	325567257	325570222	+	TRITD5Av1G115450	HC	Omega-3 fatty acid desaturase
chr5A	325639037	325640688	-	TRITD5Av1G115550	HC	2-oxoglutarate (2OG) and Fe(II)-dependent oxygenase superfamily protein
chr5A	325648669	325650799	-	TRITD5Av1G115560	HC	Chaperone protein ClpB
chr5A	325988785	325991439	+	TRITD5Av1G115750	HC	E3 SUMO-protein ligase SIZ1
chr5A	326063700	326064035	+	TRITD5Av1G115780	HC	Protein transport protein Sec61 subunit beta, putative
chr5A	326757817	326761638	+	TRITD5Av1G115900	HC	Mitochondrial carrier protein, putative
chr5A	326762889	326765878	-	TRITD5Av1G115920	HC	RING/U-box domain-containing protein
chr5A	326783671	326785662	-	TRITD5Av1G115930	HC	RING/U-box domain-containing protein
chr5A	327083288	327084942	+	TRITD5Av1G116050	HC	Glucan endo-1,3-beta-glucosidase, putative
chr5A	327345150	327348093	+	TRITD5Av1G116140	HC
chr5A	327353789	327355525	-	TRITD5Av1G116150	HC	Pentatricopeptide repeat-containing protein
chr5A	327607641	327610179	-	TRITD5Av1G116250	HC	Dof zinc finger protein
chr5A	327994814	327995077	-	TRITD5Av1G116470	HC	glutamine synthetase 1
chr5A	328083845	328085506	+	TRITD5Av1G116510	HC	30S ribosomal protein S10
chr5A	328089638	328090903	-	TRITD5Av1G116530	HC	Ribosomal protein L15
chr5A	328094082	328097043	-	TRITD5Av1G116540	HC	Carbamoyl-phosphate synthase small chain
chr5A	328102973	328105453	-	TRITD5Av1G116560	HC	Branched-chain-amino-acid aminotransferase
chr5A	328641877	328644173	-	TRITD5Av1G116730	HC	CCR4-NOT transcription complex subunit 4
chr5A	329012551	329013327	+	TRITD5Av1G116890	HC	Sentrin-specific protease
chr5A	329023909	329026292	-	TRITD5Av1G116920	HC	Alcohol dehydrogenase
chr5A	329797503	329801017	+	TRITD5Av1G117220	HC	Kinesin-like protein
chr5A	330291871	330292732	+	TRITD5Av1G117410	HC	Wuschel-related homeobox protein
chr5A	330967349	330967960	-	TRITD5Av1G117560	HC	Zinc finger protein CONSTANS
chr5A	331153685	331154342	-	TRITD5Av1G117660	HC	Zinc finger protein CONSTANS
chr5A	331166514	331168372	+	TRITD5Av1G117690	HC	Alpha/beta-Hydrolases superfamily protein
chr5A	331275500	331277703	+	TRITD5Av1G117770	HC	Alpha/beta-Hydrolases superfamily protein
chr5A	331563017	331566047	+	TRITD5Av1G117910	HC	p-hydroxybenzoic acid efflux pump subunit AaeB
chr5A	331566422	331568680	-	TRITD5Av1G117920	HC	RNA-binding family protein
chr5A	331891416	331891849	+	TRITD5Av1G118060	HC	Alcohol oxidase 2 G
chr5A	331904538	331910389	-	TRITD5Av1G118070	HC	Histone-lysine N-methyltransferase
chr5A	322087340	322088065	+	TRITD5Av1G113520	LC	Transposon protein, putative, Mutator sub-class
chr5A	322092479	322092967	-	TRITD5Av1G113530	LC	Cortactin-binding protein 2 G
chr5A	322154760	322155143	+	TRITD5Av1G113560	LC	V-type proton ATPase subunit a G
chr5A	322158461	322158937	+	TRITD5Av1G113570	LC	Retrovirus-related Pol polyprotein from transposon TNT 1-94
chr5A	322197443	322198381	-	TRITD5Av1G113610	LC	Retrovirus-related Pol polyprotein from transposon TNT 1-94
chr5A	322207276	322208220	-	TRITD5Av1G113630	LC	Transposon Ty3-G Gag-Pol polyprotein TE
chr5A	322242343	322242735	+	TRITD5Av1G113650	LC	Retrovirus-related Pol polyprotein from transposon TNT 1-94 TE
chr5A	322273620	322273994	+	TRITD5Av1G113660	LC	Carbon-nitrogen family hydrolase G
chr5A	322289138	322289572	+	TRITD5Av1G113670	LC	S-adenosyl-L-methionine-dependent methyltransferases superfamily protein G
chr5A	322302694	322303020	-	TRITD5Av1G113680	LC	Ribonuclease H TE
chr5A	322321927	322322244	+	TRITD5Av1G113710	LC	LINE-1 reverse transcriptase TE
chr5A	322322876	322323328	-	TRITD5Av1G113720	LC	RNA-binding protein with multiple splicing G
chr5A	322328154	322328603	-	TRITD5Av1G113730	LC	Protein DETOXIFICATION G
chr5A	322329187	322329378	+	TRITD5Av1G113740	LC	DNAse I-like superfamily protein G
chr5A	322373499	322373822	+	TRITD5Av1G113750	LC	Histone-lysine N-methyltransferase G
chr5A	322391831	322392511	-	TRITD5Av1G113760	LC	Retrovirus-related Pol polyprotein from transposon TNT 1-94
chr5A	322393061	322393429	-	TRITD5Av1G113770	LC	Retrovirus-related Pol polyprotein from transposon TNT 1-94
chr5A	322438667	322438870	-	TRITD5Av1G113780	LC	Zinc finger MYM-type protein 1
chr5A	322439514	322440080	-	TRITD5Av1G113790	LC	zinc finger MYM-type-like protein
chr5A	322459671	322460114	-	TRITD5Av1G113800	LC	Retrovirus-related Pol polyprotein from transposon TNT 1-94
chr5A	322460526	322460867	-	TRITD5Av1G113810	LC	Retrovirus-related Pol polyprotein from transposon TNT 1-94 TE
chr5A	322523068	322523373	+	TRITD5Av1G113820	LC	Retrotransposon protein, putative, Ty3-gypsy subclass
chr5A	322535209	322535517	-	TRITD5Av1G113830	LC	Retrotransposon protein, putative, Ty3-gypsy subclass TE
chr5A	322567779	322568186	+	TRITD5Av1G113840	LC	Oxoglutarate/iron-dependent oxygenase G
chr5A	322592296	322592622	-	TRITD5Av1G113850	LC	Zinc finger MYM-type protein 1
chr5A	322592668	322592979	-	TRITD5Av1G113860	LC	TTF-type zinc finger protein with HAT dimerisation domain
chr5A	322611326	322611718	+	TRITD5Av1G113880	LC	RNA-directed DNA polymerase (reverse transcriptase)-related family protein TE
chr5A	322614209	322615321	-	TRITD5Av1G113890	LC	Retrovirus-related Pol polyprotein from transposon TNT 1-94
chr5A	322655429	322655842	+	TRITD5Av1G113920	LC	Retrotransposon protein, putative, unclassified
chr5A	322662868	322663911	-	TRITD5Av1G113930	LC	Retrovirus-related Pol polyprotein from transposon TNT 1-94
chr5A	322671392	322671697	+	TRITD5Av1G113940	LC	Transposable element protein, putative, Retrotrans_gag TE
chr5A	322729542	322729871	+	TRITD5Av1G113950	LC	Retrovirus-related Pol polyprotein from transposon TNT 1-94 TE
chr5A	322730139	322730603	+	TRITD5Av1G113960	LC	Retrovirus-related Pol polyprotein from transposon TNT 1-94
chr5A	322762244	322762780	-	TRITD5Av1G113980	LC	Pyridoxal phosphate phosphatase-related protein G
chr5A	322762861	322763292	+	TRITD5Av1G113990	LC	zinc finger FYVE domain protein TE
chr5A	322806992	322807291	-	TRITD5Av1G114000	LC	Retrovirus-related Pol polyprotein from transposon TNT 1-94 TE
chr5A	322808938	322809477	-	TRITD5Av1G114010	LC	Retrovirus-related Pol polyprotein from transposon TNT 1-94
chr5A	322809497	322810285	-	TRITD5Av1G114020	LC	Retrovirus-related Pol polyprotein from transposon TNT 1-94
chr5A	322863629	322864780	-	TRITD5Av1G114030	LC	Retrotransposon protein, putative, Ty3-gypsy subclass
chr5A	322945318	322945884	+	TRITD5Av1G114040	LC	Retrovirus-related Pol polyprotein from transposon TNT 1-94
chr5A	322966572	322967174	-	TRITD5Av1G114050	LC	type one serine/threonine protein phosphatase 6 G
chr5A	323044105	323044506	-	TRITD5Av1G114060	LC	Retrovirus-related Pol polyprotein from transposon TNT 1-94 TE
chr5A	323084259	323084780	-	TRITD5Av1G114080	LC	Retrovirus-related Pol polyprotein from transposon TNT 1-94
chr5A	323086320	323086751	-	TRITD5Av1G114090	LC	Retrovirus-related Pol polyprotein from transposon TNT 1-94
chr5A	323134229	323134534	+	TRITD5Av1G114100	LC	Retrovirus-related Pol polyprotein from transposon TNT 1-94
chr5A	323134538	323135821	+	TRITD5Av1G114110	LC	Retrovirus-related Pol polyprotein from transposon TNT 1-94
chr5A	323140045	323140458	-	TRITD5Av1G114120	LC	DNA damage-inducible protein 1
chr5A	323163733	323164065	+	TRITD5Av1G114130	LC	Retrotransposon protein, putative, Ty3-gypsy subclass TE
chr5A	323185910	323186227	-	TRITD5Av1G114140	LC	heparan-alpha-glucosaminide N-acetyltransferase-like protein (DUF1624) G
chr5A	323188168	323188767	-	TRITD5Av1G114150	LC	Retrovirus-related Pol polyprotein from transposon TNT 1-94
chr5A	323192908	323193491	-	TRITD5Av1G114160	LC	Transposon protein, putative, Pong sub-class
chr5A	323211220	323211612	+	TRITD5Av1G114180	LC	Retrovirus-related Pol polyprotein from transposon TNT 1-94
chr5A	323213977	323214411	+	TRITD5Av1G114190	LC	Retrovirus-related Pol polyprotein from transposon TNT 1-94
chr5A	323229688	323230002	+	TRITD5Av1G114200	LC	NAD(P)-binding Rossmann-fold superfamily protein
chr5A	323285397	323285702	+	TRITD5Av1G114210	LC	Retrovirus-related Pol polyprotein from transposon TNT 1-94 TE
chr5A	323294879	323295337	+	TRITD5Av1G114220	LC	Retrotransposon protein, putative, unclassified
chr5A	323452914	323453216	-	TRITD5Av1G114250	LC	Copia-type pol polyprotein TE
chr5A	323455801	323456106	-	TRITD5Av1G114260	LC	Retrovirus-related Pol polyprotein from transposon TNT 1-94 TE
chr5A	323468123	323468584	+	TRITD5Av1G114270	LC	Retrovirus-related Pol polyprotein from transposon TNT 1-94 TE
chr5A	323494912	323495481	+	TRITD5Av1G114280	LC	Retrovirus-related Pol polyprotein from transposon TNT 1-94
chr5A	323499102	323499602	+	TRITD5Av1G114290	LC	Retrovirus-related Pol polyprotein from transposon TNT 1-94
chr5A	323506043	323506408	+	TRITD5Av1G114300	LC	cytochrome P450, family 702, subfamily A, polypeptide 1 G
chr5A	323533953	323534378	-	TRITD5Av1G114310	LC	Enhancer of translation termination 1 G
chr5A	323586007	323586303	+	TRITD5Av1G114340	LC	Retrovirus-related Pol polyprotein from transposon TNT 1-94
chr5A	323638210	323638539	-	TRITD5Av1G114360	LC	Retrotransposon protein, putative, Ty3-gypsy subclass, expressed TE
chr5A	323700359	323700796	-	TRITD5Av1G114370	LC	Retrotransposon protein, putative, Ty3-gypsy subclass
chr5A	323741920	323742237	-	TRITD5Av1G114380	LC	Retrotransposon protein, putative, Ty3-gypsy subclass
chr5A	323781733	323782092	-	TRITD5Av1G114390	LC	Retrovirus-related Pol polyprotein from transposon TNT 1-94 TE
chr5A	323797284	323797673	-	TRITD5Av1G114400	LC	V-type proton ATPase subunit C 2 G
chr5A	323815944	323816303	+	TRITD5Av1G114410	LC	Ral guanine nucleotide dissociation stimulator G
chr5A	323868870	323869202	-	TRITD5Av1G114440	LC	Retrotransposon protein, putative, unclassified
chr5A	323878398	323879027	+	TRITD5Av1G114450	LC	RING/U-box superfamily protein
chr5A	323879055	323880235	+	TRITD5Av1G114460	LC	SWAP (Suppressor-of-White-APricot)/surp domain-containing protein G
chr5A	323888550	323888852	-	TRITD5Av1G114470	LC	Retrovirus-related Pol polyprotein from transposon TNT 1-94 TE
chr5A	323900788	323901525	-	TRITD5Av1G114480	LC	Retrovirus-related Pol polyprotein from transposon TNT 1-94
chr5A	323940278	323941222	-	TRITD5Av1G114490	LC	Retrovirus-related Pol polyprotein from transposon TNT 1-94
chr5A	323947971	323948708	+	TRITD5Av1G114500	LC	Mevalonate kinase G
chr5A	324014471	324015133	-	TRITD5Av1G114510	LC	Retrovirus-related Pol polyprotein from transposon opus TE
chr5A	324026696	324027145	+	TRITD5Av1G114520	LC	Pentatricopeptide repeat (PPR) superfamily protein G
chr5A	324031413	324031715	+	TRITD5Av1G114530	LC	Retrovirus-related Pol polyprotein from transposon TNT 1-94
chr5A	324038813	324039262	+	TRITD5Av1G114540	LC	Peripherin-2 G
chr5A	324040749	324041255	+	TRITD5Av1G114550	LC	Retrovirus-related Pol polyprotein from transposon TNT 1-94
chr5A	324041431	324041991	+	TRITD5Av1G114560	LC	Retrovirus-related Pol polyprotein from transposon TNT 1-94
chr5A	324055397	324055810	-	TRITD5Av1G114570	LC	Retrovirus-related Pol polyprotein from transposon TNT 1-94 TE
chr5A	324056720	324057214	-	TRITD5Av1G114580	LC	Retrovirus-related Pol polyprotein from transposon TNT 1-94
chr5A	324057866	324058363	-	TRITD5Av1G114590	LC	Retrovirus-related Pol polyprotein from transposon TNT 1-94
chr5A	324064251	324064766	-	TRITD5Av1G114600	LC	Retrovirus-related Pol polyprotein from transposon TNT 1-94
chr5A	324065355	324065903	-	TRITD5Av1G114610	LC	Retrovirus-related Pol polyprotein from transposon TNT 1-94
chr5A	324073403	324073933	+	TRITD5Av1G114620	LC	Pol polyprotein
chr5A	324090486	324090809	+	TRITD5Av1G114640	LC	Chaperone protein HscA homolog G
chr5A	324102133	324102561	+	TRITD5Av1G114650	LC	Retrovirus-related Pol polyprotein from transposon TNT 1-94
chr5A	324103496	324103903	+	TRITD5Av1G114660	LC	Retrovirus-related Pol polyprotein from transposon TNT 1-94
chr5A	324119343	324120026	-	TRITD5Av1G114670	LC	Retrotransposon protein, putative, Ty3-gypsy subclass
chr5A	324121517	324122041	-	TRITD5Av1G114680	LC	Membrane-associated phosphatidylinositol transfer protein 2 G
chr5A	324172177	324172473	+	TRITD5Av1G114690	LC	Retrotransposon protein, putative, Ty3-gypsy subclass TE
chr5A	324187877	324188212	-	TRITD5Av1G114700	LC	S-locus F-box protein TE?
chr5A	324232065	324232475	+	TRITD5Av1G114710	LC	Retrovirus-related Pol polyprotein from transposon TNT 1-94
chr5A	324233070	324233696	+	TRITD5Av1G114720	LC	Retrovirus-related Pol polyprotein from transposon TNT 1-94
chr5A	324252420	324252784	-	TRITD5Av1G114730	LC	Ta11-like non-LTR retrotransposon
chr5A	324286263	324286805	-	TRITD5Av1G114740	LC	Retrovirus-related Pol polyprotein from transposon TNT 1-94
chr5A	324299407	324299823	-	TRITD5Av1G114750	LC	Retrovirus-related Pol polyprotein from transposon TNT 1-94
chr5A	324353519	324354352	-	TRITD5Av1G114780	LC	Retrovirus-related Pol polyprotein from transposon TNT 1-94
chr5A	324406270	324406608	+	TRITD5Av1G114790	LC	Cell division control protein 6-like protein G
chr5A	324408992	324409294	+	TRITD5Av1G114800	LC	Retrovirus-related Pol polyprotein from transposon 17
chr5A	324409469	324409804	+	TRITD5Av1G114810	LC	Pol polyprotein
chr5A	324409924	324410232	+	TRITD5Av1G114820	LC	Pol polyprotein
chr5A	324438292	324440376	-	TRITD5Av1G114830	LC	Retrovirus-related Pol polyprotein from transposon TNT 1-94
chr5A	324441184	324441624	-	TRITD5Av1G114840	LC	Retrovirus-related Pol polyprotein from transposon TNT 1-94
chr5A	324491982	324492404	-	TRITD5Av1G114870	LC	Retrovirus-related Pol polyprotein from transposon TNT 1-94
chr5A	324579732	324580157	-	TRITD5Av1G114890	LC	Retrovirus-related Pol polyprotein from transposon TNT 1-94
chr5A	324589455	324589808	-	TRITD5Av1G114900	LC	Alpha-galactosidase G
chr5A	324591028	324591519	+	TRITD5Av1G114910	LC	ATP-dependent caseinolytic (Clp) protease/crotonase family protein G
chr5A	324640476	324640847	+	TRITD5Av1G114920	LC	Retrovirus-related Pol polyprotein from transposon TNT 1-94 TE
chr5A	324640982	324641287	+	TRITD5Av1G114930	LC	Retrovirus-related Pol polyprotein from transposon TNT 1-94
chr5A	324678052	324678504	+	TRITD5Av1G114940	LC	Retrovirus-related Pol polyprotein from transposon TNT 1-94 TE
chr5A	324679090	324679467	+	TRITD5Av1G114950	LC	Retrovirus-related Pol polyprotein from transposon TNT 1-94 TE
chr5A	324741721	324742083	+	TRITD5Av1G114970	LC	Retrotransposon protein, putative, LINE subclass TE
chr5A	324752011	324752358	-	TRITD5Av1G114990	LC	Cleft lip and palate transmembrane protein 1-like protein G
chr5A	324752655	324755725	-	TRITD5Av1G115000	LC	UDP-N-acetylmuramoylalanine--D-glutamate ligase G
chr5A	324780571	324780912	+	TRITD5Av1G115010	LC	Retrovirus-related Pol polyprotein from transposon TNT 1-94 TE
chr5A	324781060	324781605	+	TRITD5Av1G115020	LC	Retrovirus-related Pol polyprotein from transposon TNT 1-94
chr5A	324802980	324803387	-	TRITD5Av1G115030	LC	Reverse transcriptase
chr5A	324803579	324804289	-	TRITD5Av1G115040	LC	Retrovirus-related Pol polyprotein from transposon TNT 1-94 TE
chr5A	324804293	324804610	-	TRITD5Av1G115050	LC	Retrovirus-related Pol polyprotein from transposon TNT 1-94
chr5A	324804644	324804946	-	TRITD5Av1G115060	LC	Retrovirus-related Pol polyprotein from transposon TNT 1-94
chr5A	324805066	324805947	-	TRITD5Av1G115070	LC	Retrovirus-related Pol polyprotein from transposon TNT 1-94
chr5A	324826306	324826998	-	TRITD5Av1G115090	LC	Retrovirus-related Pol polyprotein from transposon TNT 1-94
chr5A	324884556	324885047	-	TRITD5Av1G115100	LC	Retrovirus-related Pol polyprotein from transposon TNT 1-94 TE
chr5A	324924754	324925122	-	TRITD5Av1G115110	LC	Retrotransposon protein, putative, Ty3-gypsy subclass TE
chr5A	325042100	325042501	-	TRITD5Av1G115120	LC	Retrovirus-related Pol polyprotein from transposon TNT 1-94
chr5A	325042799	325043623	-	TRITD5Av1G115130	LC	Retrovirus-related Pol polyprotein from transposon TNT 1-94
chr5A	325054042	325055058	+	TRITD5Av1G115140	LC	Transposon Ty3-I Gag-Pol polyprotein
chr5A	325063452	325063769	-	TRITD5Av1G115150	LC	no-apical-meristem-associated carboxy-terminal domain protein G
chr5A	325097062	325097421	+	TRITD5Av1G115170	LC	Lupus brain antigen 1-like protein G
chr5A	325104978	325150051	+	TRITD5Av1G115180	LC	TPR and ankyrin repeat-containing protein 1 G
chr5A	325150060	325150587	+	TRITD5Av1G115190	LC	ATP-dependent helicase/nuclease subunit A
chr5A	325150615	325151372	+	TRITD5Av1G115200	LC	ATP-dependent helicase/nuclease subunit A
chr5A	325153591	325154369	+	TRITD5Av1G115210	LC	Lupus brain antigen 1-like protein G
chr5A	325162634	325163080	+	TRITD5Av1G115220	LC	Transposon Ty3-I Gag-Pol polyprotein
chr5A	325193949	325194254	+	TRITD5Av1G115230	LC	Retrovirus-related Pol polyprotein from transposon TNT 1-94
chr5A	325196378	325196803	+	TRITD5Av1G115240	LC	Retrovirus-related Pol polyprotein from transposon TNT 1-94
chr5A	325200928	325201260	+	TRITD5Av1G115250	LC	RNA-directed DNA polymerase (reverse transcriptase)-related family protein TE
chr5A	325211830	325212427	+	TRITD5Av1G115270	LC	Protein FAR1-RELATED SEQUENCE 5 TE
chr5A	325221622	325221945	-	TRITD5Av1G115280	LC	Endochitinase 1 G
chr5A	325226032	325226862	+	TRITD5Av1G115290	LC	Dihydropyrimidinase-related protein 5 G
chr5A	325234516	325235054	-	TRITD5Av1G115310	LC	DNA topoisomerase
chr5A	325267959	325268888	+	TRITD5Av1G115330	LC	Retrovirus-related Pol polyprotein from transposon TNT 1-94
chr5A	325282577	325283217	-	TRITD5Av1G115340	LC	Cullin-1 G
chr5A	325312075	325312545	-	TRITD5Av1G115360	LC	Retrovirus-related Pol polyprotein from transposon TNT 1-94
chr5A	325376573	325377283	-	TRITD5Av1G115370	LC	Transposon Ty3-I Gag-Pol polyprotein
chr5A	325422620	325422922	+	TRITD5Av1G115380	LC	Retrotransposon protein, putative, unclassified
chr5A	325459391	325459867	-	TRITD5Av1G115390	LC	Retrovirus-related Pol polyprotein from transposon TNT 1-94
chr5A	325467242	325467697	-	TRITD5Av1G115400	LC	Retrotransposon protein, putative, Ty3-gypsy subclass
chr5A	325482799	325483902	-	TRITD5Av1G115410	LC	Retrovirus-related Pol polyprotein from transposon TNT 1-94
chr5A	325526885	325527790	-	TRITD5Av1G115430	LC	Retrovirus-related Pol polyprotein from transposon TNT 1-94
chr5A	325559616	325560005	+	TRITD5Av1G115440	LC	Retrovirus-related Pol polyprotein from transposon TNT 1-94
chr5A	325590774	325591187	-	TRITD5Av1G115460	LC	LINE-1 reverse transcriptase isogeny
chr5A	325591215	325591805	-	TRITD5Av1G115470	LC	LINE-1 reverse transcriptase-like protein
chr5A	325592971	325593396	-	TRITD5Av1G115480	LC	3-isopropylmalate dehydratase small subunit G
chr5A	325596312	325597007	-	TRITD5Av1G115490	LC	Transposon TX1 uncharacterized
chr5A	325610854	325611309	-	TRITD5Av1G115500	LC	Retrovirus-related Pol polyprotein from transposon TNT 1-94 TE
chr5A	325612587	325612976	-	TRITD5Av1G115510	LC	Retrovirus-related Pol polyprotein from transposon TNT 1-94 TE
chr5A	325613435	325614058	-	TRITD5Av1G115520	LC	Retrovirus-related Pol polyprotein from transposon TNT 1-94
chr5A	325624626	325625591	-	TRITD5Av1G115530	LC	Retrovirus-related Pol polyprotein from transposon TNT 1-94
chr5A	325627199	325627984	-	TRITD5Av1G115540	LC	Retrovirus-related Pol polyprotein from transposon TNT 1-94
chr5A	325698636	325698971	-	TRITD5Av1G115570	LC	Retrotransposon protein, putative, Ty3-gypsy subclass
chr5A	325700406	325700993	-	TRITD5Av1G115580	LC	Retrotransposon protein, putative, Ty3-gypsy subclass TE
chr5A	325703226	325703822	-	TRITD5Av1G115590	LC	ATP synthase subunit delta, mitochondrial G
chr5A	325707975	325708274	+	TRITD5Av1G115600	LC	Gag-pol polyprotein
chr5A	325708773	325709192	+	TRITD5Av1G115610	LC	Retrovirus-related Pol polyprotein from transposon TNT 1-94
chr5A	325710835	325711488	+	TRITD5Av1G115620	LC	Retrovirus-related Pol polyprotein from transposon TNT 1-94
chr5A	325723601	325724290	-	TRITD5Av1G115630	LC	Retrovirus-related Pol polyprotein from transposon TNT 1-94
chr5A	325734636	325735097	-	TRITD5Av1G115640	LC	Retrovirus-related Pol polyprotein from transposon TNT 1-94 TE
chr5A	325743695	325744039	+	TRITD5Av1G115650	LC	Retrotransposon protein, putative, unclassified
chr5A	325753746	325754081	-	TRITD5Av1G115660	LC	Retrovirus-related Pol polyprotein from transposon TNT 1-94
chr5A	325757157	325757549	-	TRITD5Av1G115670	LC	Retrovirus-related Pol polyprotein from transposon TNT 1-94
chr5A	325803311	325803637	-	TRITD5Av1G115680	LC	ARM repeat superfamily protein G
chr5A	325804406	325804843	-	TRITD5Av1G115690	LC	Retrovirus-related Pol polyprotein from transposon TNT 1-94
chr5A	325892762	325893079	+	TRITD5Av1G115700	LC	Transposon protein, putative, CACTA, En/Spm sub-class
chr5A	325907960	325908274	-	TRITD5Av1G115710	LC	Retrovirus-related Pol polyprotein from transposon 17
chr5A	325968531	325969247	+	TRITD5Av1G115720	LC	Retrovirus-related Pol polyprotein from transposon TNT 1-94
chr5A	325981395	325981979	-	TRITD5Av1G115730	LC	Retrovirus-related Pol polyprotein from transposon TNT 1-94 TE
chr5A	325982365	325982847	-	TRITD5Av1G115740	LC	Retrovirus-related Pol polyprotein from transposon TNT 1-94
chr5A	326027714	326028295	-	TRITD5Av1G115760	LC	Retrovirus-related Pol polyprotein from transposon TNT 1-94
chr5A	326063504	326063881	-	TRITD5Av1G115770	LC	Matrix metalloproteinase-16 G
chr5A	326087973	326088404	+	TRITD5Av1G115790	LC	Endonuclease/exonuclease/phosphatase family protein
chr5A	326108806	326109120	-	TRITD5Av1G115800	LC	Retrotransposon protein, putative, Ty3-gypsy subclass TE
chr5A	326144520	326144996	+	TRITD5Av1G115810	LC	Retrovirus-related Pol polyprotein from transposon TNT 1-94
chr5A	326145626	326146084	+	TRITD5Av1G115820	LC	Retrovirus-related Pol polyprotein from transposon TNT 1-94
chr5A	326242500	326242838	+	TRITD5Av1G115830	LC	Inositol phosphorylceramide synthase 3 G
chr5A	326250909	326252303	+	TRITD5Av1G115840	LC	Retrovirus-related Pol polyprotein from transposon TNT 1-94
chr5A	326258163	326258744	+	TRITD5Av1G115850	LC	EF-hand calcium-binding domain-containing protein 6 G
chr5A	326306593	326306982	-	TRITD5Av1G115860	LC	3%27-5%27-exoribonuclease family protein G
chr5A	326353477	326353875	+	TRITD5Av1G115870	LC	Retrotransposon protein, putative, unclassified
chr5A	326751357	326752031	-	TRITD5Av1G115890	LC	Quinoprotein amine dehydrogenase, beta chain-like RIC1-like guanyl-nucleotide exchange factor G
chr5A	326755327	326755683	-	TRITD5Av1G115910	LC	ATP-dependent DNA helicase PIF1 TE
chr5A	326829921	327158831	+	TRITD5Av1G115960	LC	Beta-glucosidase 30 G
chr5A	326917056	326917547	-	TRITD5Av1G115970	LC	Retrotransposon protein, putative, Ty3-gypsy subclass
chr5A	326938398	326938742	-	TRITD5Av1G115980	LC	Retrotransposon protein, putative, Ty3-gypsy subclass
chr5A	326939307	326939759	-	TRITD5Av1G115990	LC	Retrovirus-related Pol polyprotein from transposon gypsy TE
chr5A	326940432	326941013	-	TRITD5Av1G116000	LC	Retrotransposon protein, putative, Ty3-gypsy subclass
chr5A	326941081	326941392	-	TRITD5Av1G116010	LC	Retrotransposon protein, putative, Ty3-gypsy subclass TE
chr5A	326951392	326952411	-	TRITD5Av1G116020	LC	kinase with adenine nucleotide alpha hydrolases-like domain-containing protein G
chr5A	326955724	326956065	-	TRITD5Av1G116030	LC	alpha/beta-Hydrolases superfamily protein G
chr5A	327175625	327175933	+	TRITD5Av1G116060	LC	ELF4-like 2 G
chr5A	327187011	327187340	-	TRITD5Av1G116070	LC	HTH-type transcriptional activator RhaR G
chr5A	327272804	327273175	-	TRITD5Av1G116080	LC	carbonic anhydrase 2 G
chr5A	327276621	327276998	+	TRITD5Av1G116090	LC	Spore germination protein GerM G
chr5A	327296661	327297254	+	TRITD5Av1G116100	LC	Retrovirus-related Pol polyprotein from transposon TNT 1-94
chr5A	327303261	327304094	+	TRITD5Av1G116110	LC	Retrovirus-related Pol polyprotein from transposon TNT 1-94
chr5A	327305086	327305826	+	TRITD5Av1G116120	LC	Retrovirus-related Pol polyprotein from transposon TNT 1-94
chr5A	327305932	327306237	+	TRITD5Av1G116130	LC	Reverse transcriptase
chr5A	327355040	327356170	+	TRITD5Av1G116160	LC	Collagen alpha-5(VI) chain G
chr5A	327431736	327432095	-	TRITD5Av1G116170	LC	Retrovirus-related Pol polyprotein from transposon TNT 1-94
chr5A	327432206	327432529	-	TRITD5Av1G116180	LC	Retrovirus-related Pol polyprotein from transposon TNT 1-94
chr5A	327458991	327459338	+	TRITD5Av1G116190	LC	RHOMBOID-like protein 15 G
chr5A	327482922	327483383	-	TRITD5Av1G116200	LC	Retrovirus-related Pol polyprotein from transposon TNT 1-94
chr5A	327485432	327485863	-	TRITD5Av1G116210	LC	Retrovirus-related Pol polyprotein from transposon TNT 1-94
chr5A	327502549	327502953	+	TRITD5Av1G116220	LC	Cleavage and polyadenylation specificity factor subunit 4
chr5A	327524792	327525223	+	TRITD5Av1G116230	LC	Retrovirus-related Pol polyprotein from transposon TNT 1-94 TE
chr5A	327579166	327579483	-	TRITD5Av1G116240	LC	Retrotransposon protein, putative, Ty3-gypsy subclass TE
chr5A	327653409	327653729	-	TRITD5Av1G116260	LC	Transposon Ty3-I Gag-Pol polyprotein TE
chr5A	327670526	327670924	+	TRITD5Av1G116270	LC	P-loop containing nucleoside triphosphate hydrolases superfamily protein G
chr5A	327695219	327695848	-	TRITD5Av1G116280	LC	Polynucleotidyl transferase, ribonuclease H-like superfamily protein TE
chr5A	327710023	327710370	-	TRITD5Av1G116290	LC	Retrotransposon protein, putative, unclassified TE
chr5A	327710428	327710964	-	TRITD5Av1G116300	LC	Retrotransposon protein, putative, Ty3-gypsy subclass
chr5A	327712755	327713129	-	TRITD5Av1G116310	LC	Retrotransposon protein, putative, unclassified
chr5A	327723775	327724122	-	TRITD5Av1G116320	LC	Galactose oxidase/kelch repeat superfamily protein G
chr5A	327760259	327760666	-	TRITD5Av1G116330	LC	Transposon protein, putative, CACTA, En/Spm sub-class
chr5A	327766915	327767469	-	TRITD5Av1G116340	LC	Retrotransposon protein, putative, Ty3-gypsy subclass
chr5A	327774605	327775516	-	TRITD5Av1G116350	LC	Retrovirus-related Pol polyprotein from transposon TNT 1-94
chr5A	327861399	327861791	-	TRITD5Av1G116360	LC	Transposon protein, putative, CACTA, En/Spm sub-class
chr5A	327862395	327862706	-	TRITD5Av1G116370	LC	Transposon protein, putative, CACTA, En/Spm sub-class
chr5A	327862737	327863189	-	TRITD5Av1G116380	LC	Transposon protein, putative, CACTA, En/Spm sub-class TE
chr5A	327863268	327863888	-	TRITD5Av1G116390	LC	Transposon protein, putative, CACTA, En/Spm sub-class
chr5A	327864048	327864410	-	TRITD5Av1G116400	LC	Transposon protein, putative, CACTA, En/Spm sub-class TE
chr5A	327883428	327883820	-	TRITD5Av1G116410	LC	Retrovirus-related Pol polyprotein from transposon TNT 1-94
chr5A	327884148	327884447	-	TRITD5Av1G116420	LC	Retrovirus-related Pol polyprotein from transposon TNT 1-94
chr5A	327889075	327889407	-	TRITD5Av1G116430	LC	histone H2A 2 G
chr5A	327894887	327895450	-	TRITD5Av1G116440	LC	Transposon protein, putative, CACTA, En/Spm sub-class
chr5A	327956160	327956531	-	TRITD5Av1G116450	LC	Retrovirus-related Pol polyprotein from transposon TNT 1-94
chr5A	327957204	327957554	-	TRITD5Av1G116460	LC	Retrovirus-related Pol polyprotein from transposon TNT 1-94
chr5A	328074234	328074560	+	TRITD5Av1G116480	LC	Retrovirus-related Pol polyprotein from transposon gypsy TE
chr5A	328075158	328075505	+	TRITD5Av1G116490	LC	Transposon Ty3-I Gag-Pol polyprotein
chr5A	328076042	328076392	+	TRITD5Av1G116500	LC	Transposon Ty3-I Gag-Pol polyprotein TE
chr5A	328085995	328086824	+	TRITD5Av1G116520	LC	Eukaryotic translation initiation factor 3 subunit A G
chr5A	328100728	328100931	-	TRITD5Av1G116550	LC	Pre-hexon-linking protein IIIa G
chr5A	328133964	328134830	-	TRITD5Av1G116570	LC	ARM repeat superfamily protein G
chr5A	328158663	328159097	+	TRITD5Av1G116580	LC	Retrovirus-related Pol polyprotein from transposon TNT 1-94
chr5A	328159528	328160226	+	TRITD5Av1G116590	LC	GPI-anchored adhesin-like protein, putative (DUF3741) G
chr5A	328165849	328166370	-	TRITD5Av1G116600	LC	Alpha-farnesene synthase G
chr5A	328183947	328184498	+	TRITD5Av1G116610	LC	Transposon Ty3-I Gag-Pol polyprotein
chr5A	328191913	328192293	-	TRITD5Av1G116620	LC	Retrotransposon protein, putative, Ty3-gypsy subclass TE
chr5A	328335852	328336208	+	TRITD5Av1G116630	LC	NAD(P)H-quinone oxidoreductase chain 4, chloroplastic G
chr5A	328348857	328349255	+	TRITD5Av1G116640	LC	Transposable element protein, putative, Retrotrans_gag
chr5A	328381030	328381341	-	TRITD5Av1G116650	LC	Retrovirus-related Pol polyprotein from transposon TNT 1-94 TE
chr5A	328488783	328489244	+	TRITD5Av1G116660	LC	Retrovirus-related Pol polyprotein from transposon TNT 1-94
chr5A	328523915	328524331	-	TRITD5Av1G116670	LC	Retrotransposon protein, putative, unclassified
chr5A	328540702	328541022	-	TRITD5Av1G116680	LC	Nucleolar protein 56 G
chr5A	328547091	328547864	+	TRITD5Av1G116690	LC	Retrovirus-related Pol polyprotein from transposon TNT 1-94
chr5A	328567973	328568389	+	TRITD5Av1G116700	LC	Retrovirus-related Pol polyprotein from transposon TNT 1-94 TE
chr5A	328591747	328592052	+	TRITD5Av1G116710	LC	Retrovirus-related Pol polyprotein from transposon opus TE
chr5A	328644401	328644727	+	TRITD5Av1G116740	LC	alpha/beta-Hydrolases superfamily protein G
chr5A	328659729	328660049	+	TRITD5Av1G116750	LC	Retrotransposon protein, putative, Ty3-gypsy subclass
chr5A	328665785	328666285	-	TRITD5Av1G116760	LC	Retrovirus-related Pol polyprotein from transposon TNT 1-94
chr5A	328666453	328667412	-	TRITD5Av1G116770	LC	Retrovirus-related Pol polyprotein from transposon TNT 1-94
chr5A	328668284	328668982	-	TRITD5Av1G116780	LC	Retrovirus-related Pol polyprotein from transposon TNT 1-94
chr5A	328690572	328691366	-	TRITD5Av1G116790	LC	Retrovirus-related Pol polyprotein from transposon TNT 1-94
chr5A	328746270	328746893	-	TRITD5Av1G116800	LC	CW7 G
chr5A	328832453	328832758	+	TRITD5Av1G116810	LC	Retrovirus-related Pol polyprotein from transposon TNT 1-94
chr5A	328862538	328862837	-	TRITD5Av1G116820	LC	DNA-directed RNA polymerase subunit beta%27 G
chr5A	328894349	328894678	-	TRITD5Av1G116830	LC	Retrotransposon protein, putative, Ty3-gypsy subclass
chr5A	328914698	328915033	+	TRITD5Av1G116840	LC	Retrovirus-related Pol polyprotein from transposon TNT 1-94
chr5A	328923840	328924931	-	TRITD5Av1G116850	LC	Retrotransposon protein, putative, Ty3-gypsy subclass
chr5A	328925544	328926101	-	TRITD5Av1G116860	LC	Retrotransposon protein, putative, Ty3-gypsy subclass
chr5A	328946514	328946933	+	TRITD5Av1G116870	LC	Trigger factor G
chr5A	329001290	329001811	+	TRITD5Av1G116880	LC	Retrovirus-related Pol polyprotein from transposon TNT 1-94
chr5A	329049384	329049821	+	TRITD5Av1G116940	LC	HAT transposon superfamily
chr5A	329050268	329051183	+	TRITD5Av1G116950	LC	HAT family dimerisation domain containing protein
chr5A	329107803	329108360	-	TRITD5Av1G116960	LC	Glucose-6-phosphate isomerase G
chr5A	329125243	329125674	-	TRITD5Av1G116970	LC	Sodium/hydrogen exchanger G
chr5A	329161939	329162475	+	TRITD5Av1G116980	LC	Retrotransposon protein, putative, Ty3-gypsy subclass
chr5A	329224966	329225286	+	TRITD5Av1G116990	LC	Phosphoglucosamine mutase G
chr5A	329246883	329247179	-	TRITD5Av1G117000	LC	tRNA pseudouridine synthase B G
chr5A	329268253	329268648	-	TRITD5Av1G117010	LC	Retrotransposon protein, putative, unclassified
chr5A	329276099	329276680	-	TRITD5Av1G117020	LC	Retrovirus-related Pol polyprotein from transposon TNT 1-94
chr5A	329286072	329286482	-	TRITD5Av1G117030	LC	Retrovirus-related Pol polyprotein from transposon TNT 1-94
chr5A	329414871	329415398	-	TRITD5Av1G117040	LC	Retrotransposon protein, putative, unclassified
chr5A	329421520	329421858	-	TRITD5Av1G117050	LC	Transposon Ty3-I Gag-Pol polyprotein
chr5A	329422263	329422595	-	TRITD5Av1G117060	LC	Vacuolar basic amino acid transporter 4 G
chr5A	329426341	329426820	+	TRITD5Av1G117070	LC	SWI/SNF-related matrix-associated actin-dependent regulator of chromatin subfamily A containing DEAD/H box 1 G
chr5A	329427022	329427387	+	TRITD5Av1G117080	LC	Retrotransposon protein, putative, Ty3-gypsy subclass TE
chr5A	329427430	329427903	+	TRITD5Av1G117090	LC	Retrotransposon protein, putative, Ty3-gypsy subclass
chr5A	329485200	329485583	+	TRITD5Av1G117100	LC	Transposable element protein, putative TE
chr5A	329530195	329530581	-	TRITD5Av1G117110	LC	Chaperone protein HtpG G
chr5A	329546276	329547037	-	TRITD5Av1G117120	LC	Pol polyprotein
chr5A	329547557	329547922	-	TRITD5Av1G117130	LC	Retrovirus-related Pol polyprotein from transposon 17
chr5A	329575381	329575896	-	TRITD5Av1G117140	LC	Retrovirus-related Pol polyprotein from transposon TNT 1-94
chr5A	329575954	329576253	-	TRITD5Av1G117150	LC	Retrovirus-related Pol polyprotein from transposon TNT 1-94 TE
chr5A	329582256	329582657	-	TRITD5Av1G117160	LC	Retrovirus-related Pol polyprotein from transposon TNT 1-94
chr5A	329648677	329649120	+	TRITD5Av1G117170	LC	Retrovirus-related Pol polyprotein from transposon 17
chr5A	329694629	329694982	+	TRITD5Av1G117180	LC	Myelin transcription factor 1 G
chr5A	329699355	329699654	+	TRITD5Av1G117190	LC	Retrotransposon protein, putative, Ty3-gypsy subclass
chr5A	329725138	329725479	+	TRITD5Av1G117200	LC	Retrotransposon protein, putative, unclassified
chr5A	329788094	329788429	+	TRITD5Av1G117210	LC	Retrovirus-related Pol polyprotein from transposon TNT 1-94
chr5A	329834361	329834840	-	TRITD5Av1G117230	LC	ATP synthase subunit delta G
chr5A	329851483	329851839	+	TRITD5Av1G117240	LC	Inositol hexakisphosphate kinase 2 G
chr5A	329875257	329875583	-	TRITD5Av1G117250	LC	Retrovirus-related Pol polyprotein from transposon TNT 1-94
chr5A	329888370	329888678	-	TRITD5Av1G117260	LC	Retrovirus-related Pol polyprotein from transposon TNT 1-94
chr5A	329900174	329900563	-	TRITD5Av1G117270	LC	Retrotransposon protein, putative, Ty3-gypsy subclass
chr5A	329904653	329905099	-	TRITD5Av1G117280	LC	Retrotransposon protein, putative, Ty3-gypsy subclass
chr5A	329907819	329908121	-	TRITD5Av1G117290	LC	Retrotransposon protein, putative, Ty3-gypsy subclass
chr5A	329912314	329912658	+	TRITD5Av1G117300	LC	Cysteine protease inhibitor WSCP G
chr5A	329934033	329934368	+	TRITD5Av1G117310	LC	Retrotransposon protein, putative, Ty3-gypsy subclass TE
chr5A	329934705	329935136	+	TRITD5Av1G117320	LC	Retrotransposon protein, putative, Ty3-gypsy subclass
chr5A	329968421	329968759	+	TRITD5Av1G117330	LC	Retrovirus-related Pol polyprotein from transposon TNT 1-94
chr5A	329969368	329969775	+	TRITD5Av1G117340	LC	Retrovirus-related Pol polyprotein from transposon TNT 1-94
chr5A	329980521	329981180	-	TRITD5Av1G117350	LC	SU(VAR)3-9 homolog 5 G
chr5A	330142565	330142894	-	TRITD5Av1G117360	LC	Retrovirus-related Pol polyprotein from transposon TNT 1-94 TE
chr5A	330147984	330148472	-	TRITD5Av1G117370	LC	Retrovirus-related Pol polyprotein from transposon TNT 1-94
chr5A	330150198	330150494	-	TRITD5Av1G117380	LC	Retrovirus-related Pol polyprotein from transposon TNT 1-94
chr5A	330275518	330275949	+	TRITD5Av1G117390	LC	Retrovirus-related Pol polyprotein from transposon TNT 1-94
chr5A	330280848	330281225	+	TRITD5Av1G117400	LC	Transposon protein, putative, CACTA, En/Spm sub-class TE
chr5A	330429357	330429905	-	TRITD5Av1G117420	LC	Retrovirus-related Pol polyprotein from transposon TNT 1-94
chr5A	330494698	330495048	+	TRITD5Av1G117430	LC	Retrovirus-related Pol polyprotein from transposon TNT 1-94
chr5A	330576695	330577183	+	TRITD5Av1G117440	LC	Retrotransposon protein, putative, unclassified
chr5A	330600624	330600953	-	TRITD5Av1G117450	LC	Retrotransposon protein, putative, Ty3-gypsy subclass
chr5A	330619544	330620242	-	TRITD5Av1G117460	LC	Retrotransposon protein, putative, Ty3-gypsy subclass
chr5A	330704324	330704623	+	TRITD5Av1G117470	LC	Retrovirus-related Pol polyprotein from transposon 17
chr5A	330820752	330821141	-	TRITD5Av1G117480	LC	Retrotransposon protein, putative, unclassified
chr5A	330887293	330887646	+	TRITD5Av1G117490	LC	Retrotransposon protein, putative, Ty3-gypsy subclass
chr5A	330934155	330934475	-	TRITD5Av1G117500	LC	Retrovirus-related Pol polyprotein from transposon TNT 1-94 TE
chr5A	330939998	330940399	-	TRITD5Av1G117510	LC	Retrovirus-related Pol polyprotein from transposon TNT 1-94
chr5A	330940502	330940819	-	TRITD5Av1G117520	LC	Retrovirus-related Pol polyprotein from transposon TNT 1-94
chr5A	330941944	330942258	-	TRITD5Av1G117530	LC	Retrovirus-related Pol polyprotein from transposon TNT 1-94
chr5A	330958530	330959246	+	TRITD5Av1G117540	LC	Retrovirus-related Pol polyprotein from transposon TNT 1-94
chr5A	330961955	330962404	+	TRITD5Av1G117550	LC	Retrovirus-related Pol polyprotein from transposon TNT 1-94 TE
chr5A	330972535	330973035	+	TRITD5Av1G117570	LC	Set domain protein, putative isoform 1 G
chr5A	331009456	331009785	+	TRITD5Av1G117580	LC	Retrovirus-related Pol polyprotein from transposon 17
chr5A	331032198	331032500	-	TRITD5Av1G117590	LC	Retrotransposon protein, putative, Ty3-gypsy subclass TE
chr5A	331050703	331051077	-	TRITD5Av1G117600	LC	Transducin/WD40 repeat-like superfamily protein G
chr5A	331060464	331060886	-	TRITD5Av1G117610	LC	Retrovirus-related Pol polyprotein from transposon TNT 1-94
chr5A	331081639	331082043	+	TRITD5Av1G117620	LC	Sodium channel protein type 4 subunit alpha G
chr5A	331084612	331084962	+	TRITD5Av1G117630	LC	INO80 complex subunit D-like protein G
chr5A	331116834	331117256	-	TRITD5Av1G117640	LC	Retrotransposon protein, putative, Ty3-gypsy subclass
chr5A	331124383	331124679	+	TRITD5Av1G117650	LC	Reverse transcriptase
chr5A	331159524	331160210	-	TRITD5Av1G117670	LC	Holliday junction ATP-dependent DNA helicase RuvB TE?
chr5A	331191474	331191857	-	TRITD5Av1G117700	LC	Alkyl hydroperoxide reductase subunit C
chr5A	331191975	331192409	-	TRITD5Av1G117710	LC	S-adenosyl-L-methionine-dependent methyltransferases superfamily protein G
chr5A	331198457	331198960	+	TRITD5Av1G117720	LC	Retrotransposon protein, putative, Ty3-gypsy subclass TE
chr5A	331204575	331205015	-	TRITD5Av1G117730	LC	Retrovirus-related Pol polyprotein from transposon TNT 1-94
chr5A	331206877	331207476	-	TRITD5Av1G117740	LC	Retrovirus-related Pol polyprotein from transposon TNT 1-94
chr5A	331225727	331228521	-	TRITD5Av1G117750	LC	Phosphomethylpyrimidine synthase G
chr5A	331255767	331256309	-	TRITD5Av1G117760	LC	Retrovirus-related Pol polyprotein from transposon 412 family
chr5A	331327292	331327849	-	TRITD5Av1G117780	LC	Retrovirus-related Pol polyprotein from transposon TNT 1-94
chr5A	331328222	331328656	-	TRITD5Av1G117790	LC	Retrovirus-related Pol polyprotein from transposon TNT 1-94
chr5A	331338372	331338947	+	TRITD5Av1G117800	LC	Retrotransposon protein, putative, Ty3-gypsy subclass
chr5A	331364252	331364554	-	TRITD5Av1G117810	LC	Retrotransposon protein, putative, Ty3-gypsy subclass
chr5A	331461297	331461644	-	TRITD5Av1G117820	LC	Pol polyprotein
chr5A	331495915	331496226	-	TRITD5Av1G117830	LC	Transposon Ty3-I Gag-Pol polyprotein TE
chr5A	331501106	331501624	-	TRITD5Av1G117840	LC	Transposon Ty3-I Gag-Pol polyprotein
chr5A	331502228	331502848	-	TRITD5Av1G117850	LC	methylenetetrahydrofolate reductase 1 G
chr5A	331502939	331503238	-	TRITD5Av1G117860	LC	Transposable element protein, putative, Retrotrans_gag
chr5A	331503251	331503550	-	TRITD5Av1G117870	LC	RING/U-box superfamily protein G
chr5A	331550191	331550529	-	TRITD5Av1G117880	LC	DNA helicase ROCK-N-ROLLERS TE?
chr5A	331552530	331552727	+	TRITD5Av1G117890	LC	Retrotransposon protein, putative, unclassified TE
chr5A	331553616	331553819	+	TRITD5Av1G117900	LC	Retrotransposon protein, putative, unclassified TE
chr5A	331587619	331593348	-	TRITD5Av1G117940	LC	Retrotransposon protein, putative, unclassified TE
chr5A	331613619	331613924	-	TRITD5Av1G117950	LC	Retrovirus-related Pol polyprotein from transposon TNT 1-94
chr5A	331744408	331745111	+	TRITD5Av1G117980	LC	LINE-1 reverse transcriptase
chr5A	331760044	331762512	+	TRITD5Av1G117990	LC	Zinc knuckle family protein, expressed
chr5A	331762730	331763194	+	TRITD5Av1G118000	LC	DNA-(apurinic or apyrimidinic site) lyase 2
chr5A	331763220	331763540	+	TRITD5Av1G118010	LC	Retrotransposon protein, putative, unclassified
chr5A	331772674	331772997	+	TRITD5Av1G118020	LC	Retrotransposon protein, putative, unclassified TE
chr5A	331773367	331774680	+	TRITD5Av1G118030	LC	Retrotransposon protein, putative, unclassified
chr5A	331791615	331793511	-	TRITD5Av1G118040	LC	NF-kappa-B inhibitor-interacting Ras-like protein 2
chr5A	331832695	331833009	+	TRITD5Av1G118050	LC	TTF-type zinc finger protein with HAT dimerization domain-containing protein TE
chr5A	331957586	331958278	-	TRITD5Av1G118080	LC	Retrovirus-related Pol polyprotein from transposon TNT 1-94
chr5A	331960053	331960376	-	TRITD5Av1G118090	LC	Retrovirus-related Pol polyprotein from transposon TNT 1-94 TE
chr5A	332006935	332007363	-	TRITD5Av1G118100	LC	Retrotransposon protein, putative, Ty3-gypsy subclass
chr5A	332021270	332021824	-	TRITD5Av1G118110	LC	Retrotransposon protein, putative, unclassified
chr5A	332038265	332038618	+	TRITD5Av1G118120	LC	Retrovirus-related Pol polyprotein from transposon TNT 1-94
chr5A	332079503	332080180	-	TRITD5Av1G118130	LC	Retrotransposon protein, putative, Ty3-gypsy subclass TE

## Sheet: Qdon-fdk.spa-7A
Table S6. List of annotated genes within Qdon.spa-7A and Qfdk.spa-7A interval
Chromsome	Physical Position (RefSeq. V1.0, Chinese Spring)		Strand	Gene ID	Confidence level	Annotation
	From	To
chr7A	642420280	642421689	-	TRITD7Av1G241970	HC	F-box protein		HC=high confidence
chr7A	642478914	642480323	-	TRITD7Av1G241990	HC	F-box protein		LC=low confidence
chr7A	642508746	642510155	-	TRITD7Av1G242020	HC	F-box protein
chr7A	644289291	644290786	+	TRITD7Av1G242630	HC	Glutathione-S-transferase		Highlighted genes are the potential candidate genes
chr7A	646402918	646403604	+	TRITD7Av1G243600	HC	Protein kinase family protein
chr7A	646503619	646506069	+	TRITD7Av1G243660	HC	Serine/threonine-protein kinase
chr7A	646545603	646547399	+	TRITD7Av1G243720	HC	Serine/threonine-protein kinase
chr7A	646787908	646790112	+	TRITD7Av1G243850	HC	Serine/threonine-protein kinase
chr7A	646979863	646983171	+	TRITD7Av1G244030	HC	F-box/LRR repeat protein
chr7A	647840901	647842046	+	TRITD7Av1G244610	HC	MYB-related transcription factor
chr7A	650514785	650516178	-	TRITD7Av1G245600	HC	Protein kinase-like protein
chr7A	651085661	651090359	-	TRITD7Av1G245930	HC	Auxin response factor
chr7A	651426987	651430421	-	TRITD7Av1G246120	HC	MADS box transcription factor G
chr7A	642152059	642152361	+	TRITD7Av1G241890	LC	F-box only protein 21 TE
chr7A	642417222	642417569	-	TRITD7Av1G241960	LC	F-box protein
chr7A	642949010	642949381	+	TRITD7Av1G242220	LC	Leucine-rich repeat protein kinase family protein G
chr7A	645439597	645440886	+	TRITD7Av1G243050	LC	Protein kinase superfamily protein G
chr7A	646401595	646402110	+	TRITD7Av1G243590	LC	Serine/threonine-protein kinase
chr7A	646420734	646422056	+	TRITD7Av1G243610	LC	Serine/threonine-protein kinase
chr7A	646422236	646422607	+	TRITD7Av1G243620	LC	Serine/threonine-protein kinase
chr7A	646422626	646423213	+	TRITD7Av1G243630	LC	Protein kinase family protein
chr7A	646547410	646559707	+	TRITD7Av1G243730	LC	Protein kinase family protein
chr7A	646564939	646566162	+	TRITD7Av1G243740	LC	Serine/threonine-protein kinase
chr7A	646790579	646809375	+	TRITD7Av1G243860	LC	Receptor-like protein kinase
chr7A	647266427	647266732	-	TRITD7Av1G244200	LC	F-box/RNI-like/FBD-like domains-containing protein TE
chr7A	650973512	650973886	-	TRITD7Av1G245890	LC	NBS-type putative resistance protein G
chr7A	642081034	642154456	-	TRITD7Av1G241850	HC	Polyubiquitin protein
chr7A	642342121	642352052	+	TRITD7Av1G241930	HC	Histone-lysine N-methyltransferase
chr7A	642630836	642633193	-	TRITD7Av1G242060	HC	WD repeat-containing protein 1
chr7A	643267319	643282043	-	TRITD7Av1G242290	HC	Carbonic anhydrase
chr7A	643355887	643357872	-	TRITD7Av1G242340	HC	Carbonic anhydrase
chr7A	643390992	643401030	-	TRITD7Av1G242350	HC	Carbonic anhydrase
chr7A	643627091	643628199	+	TRITD7Av1G242470	HC	Early nodulin-like protein
chr7A	643630389	643632237	-	TRITD7Av1G242500	HC	30S ribosomal protein S11
chr7A	643677416	643678135	+	TRITD7Av1G242520	HC	primconf
chr7A	643682788	643683422	-	TRITD7Av1G242530	HC	60S ribosomal protein L44
chr7A	644008553	644010199	-	TRITD7Av1G242550	HC	60S ribosomal protein L44
chr7A	644010751	644012651	+	TRITD7Av1G242560	HC	Adapter protein MecA G
chr7A	644477897	644478190	-	TRITD7Av1G242680	HC	Protein transport protein Sec61 subunit gamma G
chr7A	644837965	644842396	+	TRITD7Av1G242800	HC	Glutamate receptor
chr7A	645413816	645414976	+	TRITD7Av1G243020	HC	Cytochrome P450
chr7A	645939424	645941694	-	TRITD7Av1G243220	HC	Protein longifolia 1
chr7A	646191865	646193171	+	TRITD7Av1G243420	HC	Ulp1 protease family, C-terminal catalytic domain containing protein G
chr7A	646195717	646197214	+	TRITD7Av1G243430	HC	Sentrin-specific protease
chr7A	646202323	646202535	-	TRITD7Av1G243440	HC	multimeric translocon complex in the outer envelope membrane 132 G
chr7A	646234182	646237014	-	TRITD7Av1G243480	HC	Ribosomal RNA small subunit methyltransferase NEP1
chr7A	646508000	646510448	-	TRITD7Av1G243670	HC	DNA repair family protein
chr7A	646518686	646520858	+	TRITD7Av1G243680	HC	PRKR interacting protein 1
chr7A	646734262	646735008	+	TRITD7Av1G243800	HC	TRAM, LAG1 and CLN8 (TLC) lipid-sensing domain containing protein
chr7A	646756876	646757550	+	TRITD7Av1G243810	HC	DUF4408 domain protein
chr7A	646764629	646767501	+	TRITD7Av1G243840	HC	ATP-dependent Clp protease ATP-binding subunit
chr7A	646939882	646942192	-	TRITD7Av1G243980	HC	Heat shock 70 kDa protein
chr7A	646954376	646964438	-	TRITD7Av1G243990	HC	Mechanosensitive ion channel-like protein
chr7A	646973192	646974138	-	TRITD7Av1G244000	HC	Exosome complex component rrp45 G
chr7A	646983747	646984127	-	TRITD7Av1G244040	HC	mediator of RNA polymerase II transcription subunit G
chr7A	647008514	647010483	+	TRITD7Av1G244050	HC	UDP-glucose dehydrogenase 1 G
chr7A	647011810	647014867	-	TRITD7Av1G244060	HC	Ubiquitin carboxyl-terminal hydrolase 2
chr7A	647155876	647156082	-	TRITD7Av1G244100	HC	Serine-rich family protein G
chr7A	647157347	647157959	-	TRITD7Av1G244110	HC	Phospholipase A2
chr7A	647162942	647166352	-	TRITD7Av1G244120	HC	transmembrane protein G
chr7A	647688670	647692008	-	TRITD7Av1G244530	HC	Cysteine--tRNA ligase G
chr7A	647795134	647796959	-	TRITD7Av1G244590	HC	Hexosyltransferase
chr7A	648260095	648260583	+	TRITD7Av1G244770	HC	DNA-directed RNA polymerase subunit beta G
chr7A	648371197	648371475	+	TRITD7Av1G244820	HC	TRAM, LAG1 and CLN8 (TLC) lipid-sensing domain containing protein G
chr7A	648455588	648456921	-	TRITD7Av1G244860	HC	RNA polymerase II transcription mediator G
chr7A	648760466	648760890	-	TRITD7Av1G244930	HC	Eisosome protein 1 G
chr7A	648833486	648836454	+	TRITD7Av1G244950	HC	L-ascorbate oxidase
chr7A	649067162	649073722	+	TRITD7Av1G244980	HC	BEACH domain-containing protein
chr7A	649082334	649082645	+	TRITD7Av1G244990	HC	Cysteine--tRNA ligase G
chr7A	649097340	649097645	+	TRITD7Av1G245000	HC	Glycine--tRNA ligase beta subunit G
chr7A	649587811	649589704	+	TRITD7Av1G245100	HC	FAD-binding Berberine family protein G
chr7A	649653198	649653698	-	TRITD7Av1G245140	HC	Protease inhibitor/seed storage/lipid transfer protein family protein G
chr7A	650423072	650425407	-	TRITD7Av1G245470	HC	Hsp70-Hsp90 organizing protein 3
chr7A	650435993	650437958	+	TRITD7Av1G245500	HC	Sec14p-like phosphatidylinositol transfer family protein
chr7A	650442891	650444042	-	TRITD7Av1G245520	HC	Mitochondrial transcription termination factor-like
chr7A	650495470	650501726	+	TRITD7Av1G245570	HC	Squalene epoxidase G
chr7A	650561695	650562282	+	TRITD7Av1G245640	HC	B3 domain-containing protein
chr7A	650749648	650752804	+	TRITD7Av1G245750	HC	Elongation factor
chr7A	650818112	650821360	-	TRITD7Av1G245780	HC	Receptor-kinase, putative
chr7A	650830750	650841061	-	TRITD7Av1G245790	HC	WAT1-related protein
chr7A	650890975	650895894	+	TRITD7Av1G245810	HC	Geranylgeranyl diphosphate synthase
chr7A	650896531	650897727	-	TRITD7Av1G245820	HC	Chaperone DnaJ-domain protein, putative G
chr7A	651260078	651264696	-	TRITD7Av1G246060	HC	Zinc finger CCCH domain-containing protein 45
chr7A	642265373	642265684	-	TRITD7Av1G241900	LC	RNA-directed DNA polymerase (reverse transcriptase)-related family protein TE
chr7A	642305276	642305599	-	TRITD7Av1G241910	LC	acetyl-CoA carboxylase 1 G
chr7A	642317938	642318435	-	TRITD7Av1G241920	LC	Transposon Ty3-I Gag-Pol polyprotein
chr7A	642379150	642379488	-	TRITD7Av1G241940	LC	Retrovirus-related Pol polyprotein from transposon TNT 1-94
chr7A	642396256	642396558	-	TRITD7Av1G241950	LC	Transposon Ty3-I Gag-Pol polyprotein
chr7A	642445336	642446847	-	TRITD7Av1G241980	LC	Retrovirus-related Pol polyprotein from transposon TNT 1-94
chr7A	642490161	642490880	-	TRITD7Av1G242000	LC	Retrotransposon protein, putative, Ty3-gypsy subclass
chr7A	642491022	642491537	-	TRITD7Av1G242010	LC	Retrotransposon protein, putative, Ty3-gypsy subclass
chr7A	642515858	642516073	+	TRITD7Av1G242030	LC	Retrotransposon protein, putative, unclassified
chr7A	642575948	642576406	-	TRITD7Av1G242040	LC	RNA-directed DNA polymerase (Reverse transcriptase) TE
chr7A	642617499	642617915	+	TRITD7Av1G242050	LC	Retrovirus-related Pol polyprotein from transposon TNT 1-94 TE
chr7A	642664243	642664578	+	TRITD7Av1G242070	LC	Retrovirus-related Pol polyprotein from transposon TNT 1-94
chr7A	642720666	642721175	-	TRITD7Av1G242080	LC	Retrovirus-related Pol polyprotein from transposon TNT 1-94
chr7A	642721373	642722179	-	TRITD7Av1G242090	LC	N-acyl-D-aspartate deacylase G
chr7A	642722278	642722862	-	TRITD7Av1G242100	LC	Retrovirus-related Pol polyprotein from transposon TNT 1-94
chr7A	642734797	642735258	+	TRITD7Av1G242110	LC	Retrotransposon protein, putative, unclassified
chr7A	642761057	642761693	+	TRITD7Av1G242120	LC	Retrovirus-related Pol polyprotein from transposon TNT 1-94
chr7A	642779037	642779390	+	TRITD7Av1G242130	LC	Toll-Interleukin-Resistance (TIR) domain family protein G
chr7A	642811285	642811593	+	TRITD7Av1G242140	LC	Retrotransposon protein, putative, Ty3-gypsy subclass
chr7A	642829092	642829394	-	TRITD7Av1G242150	LC	Aconitate hydratase G
chr7A	642844672	642845313	-	TRITD7Av1G242160	LC	Retrovirus-related Pol polyprotein from transposon TNT 1-94
chr7A	642846165	642846830	-	TRITD7Av1G242170	LC	Retrovirus-related Pol polyprotein from transposon TNT 1-94
chr7A	642888378	642889006	-	TRITD7Av1G242180	LC	Retrovirus-related Pol polyprotein from transposon TNT 1-94 TE
chr7A	642894214	642894669	-	TRITD7Av1G242190	LC	Carbonic anhydrase G
chr7A	642937255	642938163	+	TRITD7Av1G242200	LC	Retrovirus-related Pol polyprotein from transposon TNT 1-94
chr7A	642943192	642943497	-	TRITD7Av1G242210	LC	High mobility group protein B1 G
chr7A	642963377	642963709	+	TRITD7Av1G242230	LC	pre-mRNA splicing factor-like protein G
chr7A	643004091	643004819	-	TRITD7Av1G242240	LC	Retrovirus-related Pol polyprotein from transposon TNT 1-94
chr7A	643005494	643006345	-	TRITD7Av1G242250	LC	Retrovirus-related Pol polyprotein from transposon TNT 1-94
chr7A	643085579	643085899	+	TRITD7Av1G242260	LC	Transposon protein, putative, CACTA, En/Spm sub-class
chr7A	643123203	643123967	-	TRITD7Av1G242270	LC	Transposon protein, putative, CACTA, En/Spm sub-class
chr7A	643233487	643233855	-	TRITD7Av1G242280	LC	mechanosensitive channel of small conductance-like 10 G
chr7A	643280974	643281276	+	TRITD7Av1G242300	LC	3-isopropylmalate dehydratase small subunit G
chr7A	643303529	643304062	-	TRITD7Av1G242310	LC	RNA-directed DNA polymerase (reverse transcriptase)-related family protein
chr7A	643307843	643308538	+	TRITD7Av1G242320	LC	Transposon protein, putative, CACTA, En/Spm sub-class TE
chr7A	643308920	643310038	+	TRITD7Av1G242330	LC	Transposon protein, putative, CACTA, En/Spm sub-class
chr7A	643468481	643468816	+	TRITD7Av1G242360	LC	Retrotransposon protein, putative, Ty3-gypsy subclass
chr7A	643469426	643469806	+	TRITD7Av1G242370	LC	Retrotransposon protein, putative, Ty3-gypsy subclass
chr7A	643513807	643514469	+	TRITD7Av1G242380	LC	Retrovirus-related Pol polyprotein from transposon TNT 1-94
chr7A	643553724	643554026	-	TRITD7Av1G242390	LC	Retrotransposon protein, putative, Ty3-gypsy subclass
chr7A	643564182	643564508	+	TRITD7Av1G242400	LC	Retrovirus-related Pol polyprotein from transposon TNT 1-94 TE
chr7A	643567004	643567333	+	TRITD7Av1G242410	LC	Retrovirus-related Pol polyprotein from transposon TNT 1-94 TE
chr7A	643573932	643574423	+	TRITD7Av1G242420	LC	Inositol or phosphatidylinositol kinase, putative G
chr7A	643583898	643586192	-	TRITD7Av1G242430	LC	Retrovirus-related Pol polyprotein from transposon TNT 1-94
chr7A	643587524	643588189	-	TRITD7Av1G242440	LC	Retrovirus-related Pol polyprotein from transposon TNT 1-94
chr7A	643592576	643592914	+	TRITD7Av1G242450	LC	LINE-1 reverse transcriptase like
chr7A	643603876	643604217	-	TRITD7Av1G242460	LC	Myosin-2 heavy chain G
chr7A	643628588	643629106	-	TRITD7Av1G242480	LC	Hypersensitivity response secretion protein HrpI G
chr7A	643629132	643629641	-	TRITD7Av1G242490	LC	Anaphase-promoting complex subunit 2 G
chr7A	643663987	643664292	-	TRITD7Av1G242510	LC	Retrovirus-related Pol polyprotein from transposon TNT 1-94 TE
chr7A	644003477	644003776	-	TRITD7Av1G242540	LC	Retrovirus-related Pol polyprotein from transposon TNT 1-94
chr7A	644031304	644031549	+	TRITD7Av1G242570	LC	Retrotransposon protein, putative, Ty1-copia subclass TE
chr7A	644031646	644032125	+	TRITD7Av1G242580	LC	Retrovirus-related pol polyprotein from transposon tnt 1-94
chr7A	644054227	644054553	+	TRITD7Av1G242590	LC	Glutamyl-tRNA reductase G
chr7A	644074102	644074419	+	TRITD7Av1G242600	LC	Transposon protein, putative, CACTA, En/Spm sub-class TE
chr7A	644099151	644099549	-	TRITD7Av1G242610	LC	Adhesion G protein-coupled receptor F5 G
chr7A	644269474	644270076	+	TRITD7Av1G242620	LC	Transposon protein, putative, CACTA, En/Spm sub-class
chr7A	644309645	644309986	-	TRITD7Av1G242640	LC	Transposon protein, putative, CACTA, En/Spm sub-class
chr7A	644327713	644328153	-	TRITD7Av1G242650	LC	PHD finger protein G
chr7A	644440491	644440826	-	TRITD7Av1G242660	LC	Retrotransposon protein, putative, Ty3-gypsy subclass
chr7A	644458162	644458761	+	TRITD7Av1G242670	LC	Transposon protein, putative, CACTA, En/Spm sub-class
chr7A	644483515	644483814	-	TRITD7Av1G242690	LC	Pol polyprotein TE
chr7A	644541534	644541899	-	TRITD7Av1G242700	LC	Protein transport protein Sec61 subunit gamma G
chr7A	644630909	644631208	-	TRITD7Av1G242710	LC	Ribosomal protein S5/Elongation factor G/III/V family protein G
chr7A	644646218	644647059	+	TRITD7Av1G242720	LC	Retrovirus-related Pol polyprotein from transposon TNT 1-94 TE
chr7A	644688157	644688489	-	TRITD7Av1G242730	LC	Retrotransposon protein, putative, Ty3-gypsy subclass TE
chr7A	644750231	644750509	+	TRITD7Av1G242740	LC	LINE-1 reverse transcriptase TE
chr7A	644755599	644755961	+	TRITD7Av1G242750	LC	Mediator of RNA polymerase II transcription subunit 12 G
chr7A	644756475	644757191	+	TRITD7Av1G242760	LC	GATA-type zinc finger protein with TIFY domain-containing protein TE?
chr7A	644764577	644764909	+	TRITD7Av1G242770	LC	Copia-like polyprotein TE
chr7A	644782330	644783099	-	TRITD7Av1G242780	LC	Delta-1-pyrroline-5-carboxylate synthase B G
chr7A	644806225	644807217	+	TRITD7Av1G242790	LC	Retrovirus-related Pol polyprotein from transposon TNT 1-94
chr7A	644850210	644850767	+	TRITD7Av1G242810	LC	Retrotransposon protein, putative, Ty3-gypsy subclass TE
chr7A	644903186	644903826	-	TRITD7Av1G242820	LC	helicase in vascular tissue and tapetum TE?
chr7A	644927168	644927548	-	TRITD7Av1G242830	LC	Transposon protein, putative, CACTA, En/Spm sub-class
chr7A	644959541	644959936	+	TRITD7Av1G242840	LC	Retrovirus-related Pol polyprotein from transposon opus TE
chr7A	644960820	644961128	+	TRITD7Av1G242850	LC	Pol polyprotein
chr7A	644968634	644968960	+	TRITD7Av1G242860	LC	Phosphoenolpyruvate carboxykinase [GTP] G
chr7A	644996761	645004667	-	TRITD7Av1G242870	LC	Ribonuclease H-like superfamily protein TE
chr7A	645027587	645027889	-	TRITD7Av1G242880	LC	Retrotransposon protein, putative, unclassified TE
chr7A	645076226	645076873	+	TRITD7Av1G242890	LC	Retrovirus-related Pol polyprotein from transposon TNT 1-94
chr7A	645083311	645083652	+	TRITD7Av1G242900	LC	Retrotransposon protein, putative, unclassified
chr7A	645100815	645101216	-	TRITD7Av1G242910	LC	Retrovirus-related Pol polyprotein from transposon TNT 1-94
chr7A	645264197	645264793	-	TRITD7Av1G242920	LC	Retrovirus-related Pol polyprotein from transposon TNT 1-94
chr7A	645265259	645265708	-	TRITD7Av1G242930	LC	Retrovirus-related Pol polyprotein from transposon TNT 1-94
chr7A	645355025	645355465	-	TRITD7Av1G242940	LC	Retrotransposon protein, putative, Ty3-gypsy subclass TE
chr7A	645364034	645364459	-	TRITD7Av1G242950	LC	Retrovirus-related Pol polyprotein from transposon TNT 1-94
chr7A	645364463	645364948	-	TRITD7Av1G242960	LC	Retrovirus-related Pol polyprotein from transposon TNT 1-94
chr7A	645369469	645369867	-	TRITD7Av1G242970	LC	Retrovirus-related Pol polyprotein from transposon TNT 1-94 TE
chr7A	645370963	645371808	-	TRITD7Av1G242980	LC	Retrovirus-related Pol polyprotein from transposon TNT 1-94
chr7A	645380164	645380466	+	TRITD7Av1G242990	LC	Retrovirus-related Pol polyprotein from transposon TNT 1-94 TE
chr7A	645394997	645395371	-	TRITD7Av1G243000	LC	Sec23/Sec24 protein transport family protein G
chr7A	645409305	645409820	+	TRITD7Av1G243010	LC	Retrovirus-related Pol polyprotein from transposon TNT 1-94
chr7A	645429461	645429769	+	TRITD7Av1G243030	LC	Retrovirus-related Pol polyprotein from transposon TNT 1-94 TE
chr7A	645430309	645430794	+	TRITD7Av1G243040	LC	Retrovirus-related Pol polyprotein from transposon TNT 1-94
chr7A	645459490	645460056	-	TRITD7Av1G243060	LC	Retrovirus-related Pol polyprotein from transposon TNT 1-94 TE
chr7A	645479724	645480100	+	TRITD7Av1G243070	LC	Proton-coupled folate transporter G
chr7A	645543898	645544218	+	TRITD7Av1G243080	LC	ATP binding microtubule motor family protein G
chr7A	645545741	645546058	-	TRITD7Av1G243090	LC	Pol polyprotein TE
chr7A	645546330	645546665	-	TRITD7Av1G243100	LC	Pol polyprotein
chr7A	645547799	645548125	-	TRITD7Av1G243110	LC	Pol polyprotein
chr7A	645686545	645686898	+	TRITD7Av1G243120	LC	Retrovirus-related Pol polyprotein from transposon TNT 1-94
chr7A	645705547	645705957	-	TRITD7Av1G243130	LC	Retrotransposon protein, putative, unclassified
chr7A	645755431	645755763	-	TRITD7Av1G243140	LC	Retrovirus-related Pol polyprotein from transposon TNT 1-94 TE
chr7A	645788326	645788691	+	TRITD7Av1G243150	LC	Retrotransposon protein, putative, unclassified TE
chr7A	645789307	645789921	+	TRITD7Av1G243160	LC	Retrotransposon protein, putative, unclassified
chr7A	645838125	645838472	-	TRITD7Av1G243170	LC	Calmodulin-binding transcription activator 4 G
chr7A	645839210	645839623	-	TRITD7Av1G243180	LC	Transposon protein, putative, CACTA, En/Spm sub-class TE
chr7A	645902068	645902547	+	TRITD7Av1G243190	LC	RNA polymerase II transcription mediator G
chr7A	645910266	645910634	-	TRITD7Av1G243200	LC	Pol polyprotein
chr7A	645913835	645914152	-	TRITD7Av1G243210	LC	Transposable element protein, putative, Retrotrans_gag TE
chr7A	645951082	645951600	+	TRITD7Av1G243230	LC	Gamma-glutamyl phosphate reductase G
chr7A	645951793	645952149	+	TRITD7Av1G243240	LC	Retrotransposon protein, putative, unclassified
chr7A	645952156	645952611	+	TRITD7Av1G243250	LC	Transposon Ty3-G Gag-Pol polyprotein TE
chr7A	645955962	645956324	-	TRITD7Av1G243260	LC	Retrovirus-related Pol polyprotein from transposon TNT 1-94 TE
chr7A	645957196	645957579	-	TRITD7Av1G243270	LC	Retrovirus-related Pol polyprotein from transposon TNT 1-94
chr7A	645963274	645963597	+	TRITD7Av1G243280	LC	Transposon Ty3-G Gag-Pol polyprotein
chr7A	645963631	645964122	+	TRITD7Av1G243290	LC	Transposon Ty3-G Gag-Pol polyprotein
chr7A	645991098	645991421	+	TRITD7Av1G243300	LC	Retrovirus-related Pol polyprotein from transposon TNT 1-94
chr7A	645991951	645992529	+	TRITD7Av1G243310	LC	Retrovirus-related Pol polyprotein from transposon TNT 1-94
chr7A	646001307	646001654	+	TRITD7Av1G243320	LC	Retrovirus-related Pol polyprotein from transposon TNT 1-94 TE
chr7A	646052401	646052718	+	TRITD7Av1G243330	LC	Transposon Ty3-I Gag-Pol polyprotein TE
chr7A	646076706	646077179	-	TRITD7Av1G243340	LC	Retrovirus-related Pol polyprotein from transposon TNT 1-94 TE
chr7A	646089749	646090681	+	TRITD7Av1G243350	LC	Retrovirus-related Pol polyprotein from transposon TNT 1-94
chr7A	646097453	646097866	-	TRITD7Av1G243360	LC	Retrovirus-related Pol polyprotein from transposon TNT 1-94 TE
chr7A	646097986	646098354	-	TRITD7Av1G243370	LC	Retrovirus-related Pol polyprotein from transposon TNT 1-94
chr7A	646101108	646101437	-	TRITD7Av1G243380	LC	Retrotransposon protein, putative, Ty1-copia subclass TE
chr7A	646109143	646109469	-	TRITD7Av1G243390	LC	Reverse transcriptase
chr7A	646117107	646117505	-	TRITD7Av1G243400	LC	Retrovirus-related Pol polyprotein from transposon TNT 1-94
chr7A	646150686	646151192	-	TRITD7Av1G243410	LC	Retrovirus-related Pol polyprotein from transposon TNT 1-94
chr7A	646214885	646215283	-	TRITD7Av1G243450	LC	zein-binding protein (Protein of unknown function, DUF593) U
chr7A	646222584	646222889	+	TRITD7Av1G243460	LC	Retrovirus-related Pol polyprotein from transposon TNT 1-94 TE
chr7A	646223335	646223955	+	TRITD7Av1G243470	LC	Retrovirus-related Pol polyprotein from transposon TNT 1-94
chr7A	646253537	646254061	+	TRITD7Av1G243490	LC	Retrovirus-related Pol polyprotein from transposon TNT 1-94
chr7A	646280635	646280979	-	TRITD7Av1G243500	LC	Peptide methionine sulfoxide reductase family protein G
chr7A	646292677	646293102	+	TRITD7Av1G243510	LC	Retrovirus-related Pol polyprotein from transposon TNT 1-94
chr7A	646294625	646294942	+	TRITD7Av1G243520	LC	Retrovirus-related Pol polyprotein from transposon TNT 1-94
chr7A	646295602	646296015	+	TRITD7Av1G243530	LC	Retrovirus-related Pol polyprotein from transposon TNT 1-94
chr7A	646304651	646305181	+	TRITD7Av1G243540	LC	Retrovirus-related Pol polyprotein from transposon TNT 1-94
chr7A	646307598	646308047	+	TRITD7Av1G243550	LC	Retrovirus-related Pol polyprotein from transposon TNT 1-94 TE
chr7A	646394457	646394915	-	TRITD7Av1G243560	LC	RNA-directed DNA polymerase (reverse transcriptase)-related family protein
chr7A	646398436	646398870	-	TRITD7Av1G243570	LC	callose synthase 1 G
chr7A	646399534	646400535	+	TRITD7Av1G243580	LC	alpha/beta-Hydrolases superfamily protein G
chr7A	646450615	646451187	-	TRITD7Av1G243640	LC	Polyphosphate kinase G
chr7A	646458675	646459046	-	TRITD7Av1G243650	LC	V-type proton ATPase catalytic subunit A G
chr7A	646532038	646532478	+	TRITD7Av1G243690	LC	Retrovirus-related Pol polyprotein from transposon TNT 1-94
chr7A	646534420	646535115	+	TRITD7Av1G243700	LC	Retrovirus-related Pol polyprotein from transposon TNT 1-94
chr7A	646540438	646540758	+	TRITD7Av1G243710	LC	Retrovirus-related Pol polyprotein from transposon TNT 1-94 TE
chr7A	646575169	646575492	-	TRITD7Av1G243750	LC	Gag-pol polyprotein
chr7A	646602404	646602784	-	TRITD7Av1G243760	LC	Retrovirus-related Pol polyprotein from transposon TNT 1-94 TE
chr7A	646707822	646709477	-	TRITD7Av1G243770	LC	Retrovirus-related Pol polyprotein from transposon TNT 1-94
chr7A	646723992	646724423	+	TRITD7Av1G243780	LC	Retrovirus-related Pol polyprotein from transposon TNT 1-94
chr7A	646725345	646726262	+	TRITD7Av1G243790	LC	Retrovirus-related Pol polyprotein from transposon TNT 1-94
chr7A	646757128	646757601	-	TRITD7Av1G243820	LC	ER lumen protein-retaining receptor G
chr7A	646763055	646764587	+	TRITD7Av1G243830	LC	Chaperone protein ClpB
chr7A	646810463	646811582	+	TRITD7Av1G243870	LC	Coatomer subunit beta'-1
chr7A	646848268	646848786	+	TRITD7Av1G243880	LC	Retrovirus-related Pol polyprotein from transposon TNT 1-94
chr7A	646849899	646850783	+	TRITD7Av1G243890	LC	Retrovirus-related Pol polyprotein from transposon TNT 1-94
chr7A	646851298	646851660	+	TRITD7Av1G243900	LC	Retrovirus-related Pol polyprotein from transposon TNT 1-94 TE
chr7A	646863714	646864022	+	TRITD7Av1G243910	LC	GRAS family transcription factor G
chr7A	646876003	646876353	+	TRITD7Av1G243920	LC	zinc finger MYM-type-like protein TE?
chr7A	646876734	646877263	+	TRITD7Av1G243930	LC	zinc finger MYM-type-like protein
chr7A	646877954	646878394	+	TRITD7Av1G243940	LC	zinc finger MYM-type-like protein TE?
chr7A	646911918	646912277	+	TRITD7Av1G243950	LC	Retrovirus-related Pol polyprotein from transposon TNT 1-94
chr7A	646912676	646913206	+	TRITD7Av1G243960	LC	Retrovirus-related Pol polyprotein from transposon TNT 1-94
chr7A	646937304	646937813	-	TRITD7Av1G243970	LC	RNA-directed DNA polymerase (Reverse transcriptase) TE
chr7A	646977771	646979639	-	TRITD7Av1G244010	LC	Transmembrane protein, putative G
chr7A	646977877	646978275	+	TRITD7Av1G244020	LC	solute carrier family 35 protein (DUF914) G
chr7A	647022883	647029088	+	TRITD7Av1G244070	LC	Retrovirus-related Pol polyprotein from transposon TNT 1-94
chr7A	647122262	647122921	-	TRITD7Av1G244080	LC	Retrovirus-related Pol polyprotein from transposon TNT 1-94
chr7A	647143586	647143918	-	TRITD7Av1G244090	LC	Retrotransposon protein, putative, Ty3-gypsy subclass TE
chr7A	647181261	647181488	+	TRITD7Av1G244130	LC	1-(5-phosphoribosyl)-5-[(5-phosphoribosylamino)methylideneamino] imidazole-4-carboxamide isomerase G
chr7A	647186719	647187360	-	TRITD7Av1G244140	LC	Retrovirus-related Pol polyprotein from transposon TNT 1-94
chr7A	647187661	647188086	-	TRITD7Av1G244150	LC	Retrovirus-related Pol polyprotein from transposon TNT 1-94
chr7A	647188870	647189187	-	TRITD7Av1G244160	LC	Retrovirus-related Pol polyprotein from transposon TNT 1-94
chr7A	647189194	647189718	-	TRITD7Av1G244170	LC	Retrovirus-related Pol polyprotein from transposon TNT 1-94
chr7A	647217507	647217845	+	TRITD7Av1G244180	LC	Retrovirus-related Pol polyprotein from transposon TNT 1-94
chr7A	647238544	647238924	+	TRITD7Av1G244190	LC	Polynucleotidyl transferase, ribonuclease H-like superfamily protein
chr7A	647267768	647269057	-	TRITD7Av1G244210	LC	Potassium-transporting ATPase KdpC subunit G
chr7A	647300579	647301013	-	TRITD7Av1G244220	LC	Retrovirus-related Pol polyprotein from transposon TNT 1-94 TE
chr7A	647341494	647342009	+	TRITD7Av1G244230	LC	Retrotransposon protein, putative, Ty3-gypsy subclass
chr7A	647358111	647358515	-	TRITD7Av1G244240	LC	Transposon protein, putative, CACTA, En/Spm sub-class
chr7A	647380647	647381147	-	TRITD7Av1G244250	LC	Retrotransposon protein, putative, Ty3-gypsy subclass
chr7A	647392122	647392439	+	TRITD7Av1G244260	LC	alpha/beta-Hydrolases superfamily protein G
chr7A	647411580	647411963	+	TRITD7Av1G244270	LC	Transposon Ty3-I Gag-Pol polyprotein TE
chr7A	647418162	647418590	+	TRITD7Av1G244280	LC	30S ribosomal protein S12 G
chr7A	647505790	647506242	+	TRITD7Av1G244290	LC	Ankyrin repeat domain-containing protein 26 G
chr7A	647527939	647528502	-	TRITD7Av1G244300	LC	Retrotransposon protein, putative, unclassified
chr7A	647532736	647533071	+	TRITD7Av1G244310	LC	Serine--tRNA ligase G
chr7A	647552383	647553258	-	TRITD7Av1G244320	LC	Retrotransposon protein, putative, Ty3-gypsy subclass
chr7A	647553913	647554233	-	TRITD7Av1G244330	LC	Retrotransposon protein, putative, Ty3-gypsy subclass
chr7A	647581663	647581998	+	TRITD7Av1G244340	LC	Transposable element protein, putative
chr7A	647584531	647584860	+	TRITD7Av1G244350	LC	Retrovirus-related Pol polyprotein from transposon 17.6 TE
chr7A	647595522	647595923	-	TRITD7Av1G244360	LC	Retrovirus-related Pol polyprotein from transposon TNT 1-94
chr7A	647596532	647596972	-	TRITD7Av1G244370	LC	Retrovirus-related Pol polyprotein from transposon TNT 1-94 TE
chr7A	647597285	647597587	-	TRITD7Av1G244380	LC	Retrovirus-related Pol polyprotein from transposon TNT 1-94
chr7A	647599221	647599592	-	TRITD7Av1G244390	LC	Retrovirus-related Pol polyprotein from transposon TNT 1-94
chr7A	647607099	647607971	+	TRITD7Av1G244400	LC	Retrovirus-related Pol polyprotein from transposon TNT 1-94
chr7A	647608608	647608931	+	TRITD7Av1G244410	LC	Retrovirus-related Pol polyprotein from transposon TNT 1-94 TE
chr7A	647622279	647622788	+	TRITD7Av1G244420	LC	Retrotransposon protein, putative, unclassified TE
chr7A	647624476	647625163	-	TRITD7Av1G244430	LC	Ring/U-Box superfamily protein G
chr7A	647632590	647633417	-	TRITD7Av1G244440	LC	Transposon protein, putative, CACTA, En/Spm sub-class
chr7A	647640213	647640530	-	TRITD7Av1G244450	LC	Retrovirus-related Pol polyprotein from transposon TNT 1-94 TE
chr7A	647647358	647648031	+	TRITD7Av1G244460	LC	Protein FAR1-RELATED SEQUENCE 3
chr7A	647651969	647652346	-	TRITD7Av1G244470	LC	Retrovirus-related Pol polyprotein from transposon TNT 1-94
chr7A	647673360	647673734	+	TRITD7Av1G244480	LC	Protein FAR1-RELATED SEQUENCE 5 TE
chr7A	647675227	647675884	-	TRITD7Av1G244490	LC	DNA-directed RNA polymerase subunit beta%27 G
chr7A	647684101	647684831	+	TRITD7Av1G244500	LC	Structural maintenance of chromosomes protein 4 G
chr7A	647685693	647686091	+	TRITD7Av1G244510	LC	U-box domain-containing protein 19 G
chr7A	647686761	647687451	+	TRITD7Av1G244520	LC	Ubiquitin-like-specific protease ESD4 G
chr7A	647692166	647692588	-	TRITD7Av1G244540	LC	Mannose-binding protein C G
chr7A	647705907	647706215	+	TRITD7Av1G244550	LC	Transposon protein, putative, CACTA, En/Spm sub-class TE
chr7A	647746749	647747138	+	TRITD7Av1G244560	LC	(-)-alpha pinene synthase G
chr7A	647747283	647747801	+	TRITD7Av1G244570	LC	sodium hydrogen exchanger 4 G
chr7A	647787015	647787737	+	TRITD7Av1G244580	LC	LINE-1 reverse transcriptase-like protein
chr7A	647821995	647822474	-	TRITD7Av1G244600	LC	Retrovirus-related Pol polyprotein from transposon TNT 1-94 TE
chr7A	647855636	647856433	+	TRITD7Av1G244620	LC	Retrovirus-related Pol polyprotein from transposon opus TE
chr7A	647902477	647902869	+	TRITD7Av1G244630	LC	SPBc2 prophage-derived uncharacterized protein YorE U
chr7A	647919097	647919510	-	TRITD7Av1G244640	LC	Retrovirus-related Pol polyprotein from transposon TNT 1-94
chr7A	647921620	647922345	-	TRITD7Av1G244650	LC	Retrovirus-related Pol polyprotein from transposon TNT 1-94
chr7A	648024172	648024969	-	TRITD7Av1G244660	LC	Transposable element protein, putative, Retrotrans_gag
chr7A	648031335	648032270	-	TRITD7Av1G244670	LC	Gag-Pol polyprotein
chr7A	648035151	648035681	-	TRITD7Av1G244680	LC	Transposable element protein, putative, Retrotrans_gag TE
chr7A	648071550	648071906	+	TRITD7Av1G244690	LC	Retrovirus-related Pol polyprotein from transposon TNT 1-94
chr7A	648080008	648080658	+	TRITD7Av1G244700	LC	Retrovirus-related Pol polyprotein from transposon TNT 1-94
chr7A	648080700	648081059	+	TRITD7Av1G244710	LC	Retrovirus-related Pol polyprotein from transposon TNT 1-94 TE
chr7A	648099114	648099434	-	TRITD7Av1G244720	LC	Nuclear receptor subfamily 0 group B member 1 G
chr7A	648100802	648101137	+	TRITD7Av1G244730	LC	Retrovirus-related Pol polyprotein from transposon TNT 1-94
chr7A	648119681	648120106	+	TRITD7Av1G244740	LC	Transposon protein, putative, CACTA, En/Spm sub-class TE
chr7A	648140121	648140594	-	TRITD7Av1G244750	LC	Transposon Ty3-I Gag-Pol polyprotein
chr7A	648165244	648165543	-	TRITD7Av1G244760	LC	Retrotransposon protein, putative, unclassified
chr7A	648271842	648272609	+	TRITD7Av1G244780	LC	Transposon protein, putative, CACTA, En/Spm sub-class
chr7A	648306162	648306537	+	TRITD7Av1G244790	LC	Dynamin-related protein G
chr7A	648333811	648334263	+	TRITD7Av1G244800	LC	cyclic nucleotide gated channel 9 G
chr7A	648344207	648344506	-	TRITD7Av1G244810	LC	Retrovirus-related Pol polyprotein from transposon TNT 1-94 TE
chr7A	648391192	648391608	-	TRITD7Av1G244830	LC	forkhead-associated domain-containing protein / FHA domain-containing protein
chr7A	648441450	648442058	-	TRITD7Av1G244840	LC	Retrotransposon protein, putative, Ty3-gypsy subclass
chr7A	648448344	648448685	+	TRITD7Av1G244850	LC	3-deoxy-D-manno-octulosonic acid kinase G
chr7A	648527835	648528215	-	TRITD7Av1G244870	LC	Retrovirus-related Pol polyprotein from transposon TNT 1-94
chr7A	648556102	648558658	+	TRITD7Av1G244880	LC	Ubiquitin-conjugating enzyme E2 B
chr7A	648556743	648557285	+	TRITD7Av1G244890	LC	Transposase
chr7A	648575830	648576240	+	TRITD7Av1G244900	LC	Transposon protein, putative, CACTA, En/Spm sub-class TE
chr7A	648586439	648588613	+	TRITD7Av1G244910	LC	Heavy metal transporting P1B-ATPase 3 G
chr7A	648649312	648650427	-	TRITD7Av1G244920	LC	Retrovirus-related Pol polyprotein from transposon TNT 1-94
chr7A	648830571	648832067	-	TRITD7Av1G244940	LC	BTB/POZ domain-containing protein
chr7A	648837383	648837703	+	TRITD7Av1G244960	LC	LINE-1 reverse transcriptase like TE
chr7A	649033024	649033530	-	TRITD7Av1G244970	LC	Transposon Ty3-I Gag-Pol polyprotein
chr7A	649115787	649116242	+	TRITD7Av1G245010	LC	Retrotransposon protein, putative, Ty3-gypsy subclass
chr7A	649196867	649197235	+	TRITD7Av1G245020	LC	Retrovirus-related Pol polyprotein from transposon TNT 1-94
chr7A	649231186	649231536	+	TRITD7Av1G245030	LC	Retrotransposon protein, putative, unclassified TE
chr7A	649275995	649276498	+	TRITD7Av1G245040	LC	Retrotransposon protein, putative, Ty3-gypsy subclass
chr7A	649363379	649363933	-	TRITD7Av1G245050	LC	Retrovirus-related Pol polyprotein from transposon TNT 1-94
chr7A	649420787	649421107	-	TRITD7Av1G245060	LC	Retrotransposon protein, putative, unclassified
chr7A	649486309	649486722	+	TRITD7Av1G245070	LC	Acetylglutamate kinase, putative G
chr7A	649514945	649515559	-	TRITD7Av1G245080	LC	Stress responsive alpha-beta barrel domain protein G
chr7A	649560239	649560574	-	TRITD7Av1G245090	LC	PAS/LOV protein B G
chr7A	649634388	649634819	+	TRITD7Av1G245110	LC	Retrovirus-related Pol polyprotein from transposon TNT 1-94
chr7A	649640202	649640531	-	TRITD7Av1G245120	LC	Retrovirus-related Pol polyprotein from transposon TNT 1-94 TE
chr7A	649643466	649643864	-	TRITD7Av1G245130	LC	Retrovirus-related Pol polyprotein from transposon TNT 1-94
chr7A	649697966	649698307	+	TRITD7Av1G245150	LC	kinase superfamily with octicosapeptide/Phox/Bem1p domain-containing protein G
chr7A	649707545	649708312	+	TRITD7Av1G245160	LC	Retrotransposon protein, putative, Ty3-gypsy subclass
chr7A	649711285	649711608	+	TRITD7Av1G245170	LC	Retrovirus-related Pol polyprotein from transposon TNT 1-94
chr7A	649720869	649721375	+	TRITD7Av1G245180	LC	Retrovirus-related Pol polyprotein from transposon TNT 1-94 TE
chr7A	649722066	649722431	+	TRITD7Av1G245190	LC	Retrovirus-related Pol polyprotein from transposon TNT 1-94 TE
chr7A	649789605	649790120	+	TRITD7Av1G245200	LC	Retrovirus-related Pol polyprotein from transposon TNT 1-94 TE
chr7A	649811717	649812037	-	TRITD7Av1G245210	LC	Protease inhibitor/seed storage/lipid transfer protein family protein G
chr7A	649825449	649825982	+	TRITD7Av1G245220	LC	Retrovirus-related Pol polyprotein from transposon TNT 1-94
chr7A	649827366	649827683	+	TRITD7Av1G245230	LC	Retrovirus-related Pol polyprotein from transposon TNT 1-94
chr7A	649828665	649828994	+	TRITD7Av1G245240	LC	Retrovirus-related Pol polyprotein from transposon TNT 1-94 TE
chr7A	649838398	649838742	+	TRITD7Av1G245250	LC	Transposon protein, putative, CACTA, En/Spm sub-class
chr7A	649850271	649850669	+	TRITD7Av1G245260	LC	DNA repair metallo-beta-lactamase family protein G
chr7A	649895870	649896196	-	TRITD7Av1G245270	LC	Retrotransposon protein, putative, unclassified
chr7A	649921584	649922486	+	TRITD7Av1G245280	LC	Retrovirus-related Pol polyprotein from transposon TNT 1-94
chr7A	649947958	649948860	-	TRITD7Av1G245290	LC	Retrovirus-related Pol polyprotein from transposon TNT 1-94
chr7A	649951225	649951563	-	TRITD7Av1G245300	LC	Retrotransposon protein, putative, Ty1-copia subclass TE
chr7A	649985436	649986083	-	TRITD7Av1G245310	LC	Retrovirus-related Pol polyprotein from transposon TNT 1-94
chr7A	650001827	650002144	-	TRITD7Av1G245320	LC	Binding to TOMV RNA 1L (Long form) isoform 5 G
chr7A	650055429	650055899	-	TRITD7Av1G245330	LC	Retrovirus-related Pol polyprotein from transposon TNT 1-94
chr7A	650075805	650076107	+	TRITD7Av1G245340	LC	Retrotransposon protein, putative, unclassified
chr7A	650116725	650117297	-	TRITD7Av1G245350	LC	cyclic nucleotide gated channel 3 G
chr7A	650132924	650134644	-	TRITD7Av1G245360	LC	Rad23 UV excision repair protein family G
chr7A	650133999	650134337	+	TRITD7Av1G245370	LC	Tumor necrosis factor receptor superfamily member 21 G
chr7A	650157524	650157919	-	TRITD7Av1G245380	LC	Retrovirus-related Pol polyprotein from transposon TNT 1-94
chr7A	650159344	650159649	-	TRITD7Av1G245390	LC	Retrovirus-related Pol polyprotein from transposon TNT 1-94 TE
chr7A	650173278	650174180	-	TRITD7Av1G245400	LC	Pol polyprotein
chr7A	650258316	650258627	+	TRITD7Av1G245410	LC	Cadherin EGF LAG seven-pass G-type receptor 1 G
chr7A	650323429	650324931	-	TRITD7Av1G245420	LC	Protein FAR1-RELATED SEQUENCE 5
chr7A	650388754	650388984	+	TRITD7Av1G245430	LC	Protein FAR1-RELATED SEQUENCE 5
chr7A	650399229	650399786	+	TRITD7Av1G245440	LC	Bifunctional inhibitor/plant lipid transfer protein/seed storage helical domain-containing protein G
chr7A	650414822	650415334	+	TRITD7Av1G245450	LC	Retrotransposon protein, putative, Ty3-gypsy subclass
chr7A	650415758	650416210	+	TRITD7Av1G245460	LC	Retrotransposon protein, putative, Ty3-gypsy subclass TE
chr7A	650431828	650433301	-	TRITD7Av1G245480	LC	Protein FAR1-RELATED SEQUENCE 5 TE
chr7A	650434162	650434632	+	TRITD7Av1G245490	LC	Cysteine-rich repeat secretory protein
chr7A	650471636	650475584	+	TRITD7Av1G245530	LC	Delta-1-pyrroline-5-carboxylate synthetase G
chr7A	650486915	650487997	-	TRITD7Av1G245540	LC	Retrovirus-related Pol polyprotein from transposon TNT 1-94
chr7A	650488856	650489260	-	TRITD7Av1G245550	LC	Retrovirus-related Pol polyprotein from transposon TNT 1-94
chr7A	650489263	650489574	-	TRITD7Av1G245560	LC	Retrovirus-related Pol polyprotein from transposon TNT 1-94
chr7A	650498550	650498960	+	TRITD7Av1G245580	LC	Ycf1 G
chr7A	650510843	650512669	+	TRITD7Av1G245590	LC	Transposon Ty3-G Gag-Pol polyprotein
chr7A	650525014	650525469	+	TRITD7Av1G245610	LC	Retrovirus-related Pol polyprotein from transposon TNT 1-94
chr7A	650535417	650536070	-	TRITD7Av1G245620	LC	transferases, transferring acyl groups G
chr7A	650545610	650546053	-	TRITD7Av1G245630	LC	Cellulose synthase G
chr7A	650562444	650562641	-	TRITD7Av1G245650	LC	WAT1-related protein G
chr7A	650576192	650576491	-	TRITD7Av1G245660	LC	Retrovirus-related pol polyprotein
chr7A	650594597	650594908	-	TRITD7Av1G245670	LC	Transposon Ty3-I Gag-Pol polyprotein
chr7A	650602567	650602947	+	TRITD7Av1G245680	LC	Sodium channel protein type 4 subunit alpha G
chr7A	650608211	650608603	+	TRITD7Av1G245690	LC	Retrotransposon protein, putative, Ty3-gypsy subclass
chr7A	650624620	650624922	+	TRITD7Av1G245700	LC	Pol polyprotein
chr7A	650685088	650685516	+	TRITD7Av1G245710	LC	Retrovirus-related Pol polyprotein from transposon TNT 1-94
chr7A	650686564	650686977	+	TRITD7Av1G245720	LC	Retrovirus-related Pol polyprotein from transposon TNT 1-94 TE
chr7A	650703251	650703637	-	TRITD7Av1G245730	LC	Endosomal/lysomomal potassium channel TMEM175 G
chr7A	650709114	650709470	-	TRITD7Av1G245740	LC	Retrovirus-related Pol polyprotein from transposon TNT 1-94
chr7A	650813488	650814006	-	TRITD7Av1G245770	LC	Retrovirus-related Pol polyprotein from transposon TNT 1-94 TE
chr7A	650837487	650838177	+	TRITD7Av1G245800	LC	Retrovirus-related Pol polyprotein from transposon TNT 1-94
chr7A	650907910	650908281	-	TRITD7Av1G245830	LC	LINE-1 reverse transcriptase like
chr7A	650920068	650920463	+	TRITD7Av1G245840	LC	Retrovirus-related Pol polyprotein from transposon TNT 1-94
chr7A	650925747	650926067	+	TRITD7Av1G245850	LC	3-oxoacyl-[acyl-carrier-protein] synthase I, chloroplastic G
chr7A	650934177	650957846	+	TRITD7Av1G245860	LC	Urokinase-type plasminogen activator G
chr7A	650958537	650959005	+	TRITD7Av1G245870	LC	AGAMOUS-like 42 G
chr7A	650970546	650971370	-	TRITD7Av1G245880	LC	Pol polyprotein
chr7A	651031462	651031761	-	TRITD7Av1G245900	LC	Retrovirus-related Pol polyprotein from transposon TNT 1-94
chr7A	651032738	651033307	-	TRITD7Av1G245910	LC	Retrovirus-related Pol polyprotein from transposon TNT 1-94
chr7A	651038039	651038407	+	TRITD7Av1G245920	LC	Retrovirus-related Pol polyprotein from transposon TNT 1-94 TE
chr7A	651097414	651098133	-	TRITD7Av1G245940	LC	Retrotransposon protein, putative, unclassified
chr7A	651098797	651099981	-	TRITD7Av1G245950	LC	LINE-1 reverse transcriptase like
chr7A	651100866	651101774	-	TRITD7Av1G245960	LC	exocyst subunit exo70 family protein H5 G
chr7A	651144005	651144811	+	TRITD7Av1G245970	LC	Retrovirus-related Pol polyprotein from transposon TNT 1-94
chr7A	651147915	651148262	+	TRITD7Av1G245980	LC	Retrovirus-related Pol polyprotein from transposon TNT 1-94
chr7A	651148266	651149351	+	TRITD7Av1G245990	LC	Retrovirus-related Pol polyprotein from transposon TNT 1-94
chr7A	651151426	651152307	+	TRITD7Av1G246000	LC	Retrovirus-related Pol polyprotein from transposon TNT 1-94
chr7A	651159717	651160202	+	TRITD7Av1G246010	LC	Transposon Ty3-I Gag-Pol polyprotein TE
chr7A	651202574	651203269	+	TRITD7Av1G246020	LC	Transposon Ty3-I Gag-Pol polyprotein TE
chr7A	651207377	651208120	+	TRITD7Av1G246030	LC	Retrovirus-related Pol polyprotein from transposon TNT 1-94
chr7A	651223134	651223484	+	TRITD7Av1G246040	LC	Retrovirus-related Pol polyprotein from transposon TNT 1-94 TE
chr7A	651236195	651236518	+	TRITD7Av1G246050	LC	Adhesion G protein-coupled receptor F5 G
chr7A	651309285	651309647	+	TRITD7Av1G246070	LC	Protein LacX, plasmid G
chr7A	651320304	651320870	+	TRITD7Av1G246080	LC	Retrovirus-related Pol polyprotein from transposon TNT 1-94
chr7A	651341234	651342121	+	TRITD7Av1G246090	LC	Retrovirus-related Pol polyprotein from transposon TNT 1-94
chr7A	651362710	651363057	+	TRITD7Av1G246100	LC	Retrotransposon protein, putative, unclassified TE
chr7A	651387690	651388037	-	TRITD7Av1G246110	LC	Acetyl-CoA decarbonylase/synthase complex subunit epsilon 2 G
chr7A	651476630	651477208	-	TRITD7Av1G246130	LC	Retrovirus-related Pol polyprotein from transposon TNT 1-94 TE
chr7A	651477310	651477930	-	TRITD7Av1G246140	LC	Retrovirus-related Pol polyprotein from transposon TNT 1-94
chr7A	651501043	651501528	+	TRITD7Av1G246150	LC	Retrotransposon protein, putative, Ty3-gypsy subclass
chr7A	651529960	651530460	-	TRITD7Av1G246160	LC	Retrotransposon protein, putative, Ty3-gypsy subclass TE
chr7A	651565261	651566612	+	TRITD7Av1G246170	LC	Glutamate dehydrogenase
chr7A	651573397	651574517	-	TRITD7Av1G246180	LC	Nicotinamide-nucleotide adenylyltransferase G
chr7A	651655887	651656345	+	TRITD7Av1G246190	LC	Retrovirus-related Pol polyprotein from transposon 17.6 TE
chr7A	651664030	651664800	+	TRITD7Av1G246200	LC	Retrovirus-related Pol polyprotein from transposon TNT 1-94
chr7A	651664848	651665294	+	TRITD7Av1G246210	LC	Retrovirus-related Pol polyprotein from transposon TNT 1-94 TE
chr7A	651747624	651748022	+	TRITD7Av1G246220	LC	Retrotransposon protein, putative, Ty3-gypsy subclass
chr7A	651748032	651748619	+	TRITD7Av1G246230	LC	Retrotransposon protein, putative, Ty3-gypsy subclass
chr7A	651758922	651759224	-	TRITD7Av1G246240	LC	Retrotransposon protein, putative, unclassified
chr7A	651921169	651921609	+	TRITD7Av1G246250	LC	Retrovirus-related Pol polyprotein from transposon TNT 1-94 TE
chr7A	651921778	651922749	+	TRITD7Av1G246260	LC	Retrovirus-related Pol polyprotein from transposon TNT 1-94
chr7A	651939838	651948994	-	TRITD7Av1G246270	LC	Sodium/hydrogen exchanger 1 G

## Sheet: Weather data
Table S7. Weather data for three critical crop growth months at the Morden, Manitoba where the Fusarium head blight field evaluation was conducted from 2015 to 2017
Month - Year	Longitude	Latitude	Minimum temperature, oC	Maximum temperature, oC	Precipitation, mm	Heating degree days (HDD)	Cooling degree days (CDD)
2015
June	-98.084	49.188	18.3	29.2	87.1	29.3	37
July	-98.084	49.188	21.5	31.7	47	3.2	108.3
August	-98.084	49.188	19.7	37	21.1	26.2	79.5
2016
June	-98.084	49.188	17.8	30	127.5	35.4	30.8
July	-98.084	49.188	20.2	32.3	108.9	6.6	75.5
August	-98.084	49.188	19.6	31.6	67.1	7.8	58
2017
June	-98.084	49.188	17.9	35.2	64.7	33.1	31.1
July	-98.084	49.188	20.6	33.1	38.3	8.4	82.4
August	-98.084	49.188	18.6	31.8	37.3	20	37.6

## Sheet: Correlation INC_SEV_FDK_DON 
Table S8. Spearman’s correlation coefficients between FHB incidence (INC), FHB severity (SEV), Fusarium damaged kernels (FDK) and deoxynivalenol (DON) measured over years and locations on the 120 lines of the DT696/DT707
Location	Year	Trait	Morden												Indian Head		Greenhouse
			INC15	SEV15	DON15	FDK15	INC16	SEV16	DON16	FDK16	INC17	SEV17	DON17	FDK17	INC15	SEV15	SEV16
Morden	2015	INC15	1
		SEV15	0.76***	1
		DON15	0.53***	0.43***	1
		FDK15	0.65***	0.56***	0.79***	1
	2016	INC16	0.18ns	0.19*	0.02ns	0.12ns	1
		SEV16	0.38***	0.39***	0.26**	0.36***	0.66***	1
		DON16	0.09ns	0.05ns	0.19*	0.2*	0.32***	0.37***	1
		FDK16	0.17ns	0.22*	0.13ns	0.24**	0.54***	0.53***	0.61***	1
	2017	INC17	0.39***	0.24**	0.12ns	0.28**	0.27**	0.34***	-0.01ns	0.06ns	1
		SEV17	0.43***	0.35***	0.25**	0.41***	0.17ns	0.35***	0.15ns	0.15ns	0.59***	1
		DON17	0.1ns	0.01ns	0.03ns	0.2*	0.01ns	0.02ns	0.13ns	0.08ns	0.23*	0.52***	1
		FDK17	0.24**	0.11ns	0.02ns	0.23*	0.04ns	0.13ns	0.15ns	0.07ns	0.39***	0.63***	0.73***	1
Indian Head	2015	INC15	0.21*	0.13ns	0.14ns	0.22*	0.13ns	0.1ns	0.17ns	0.16ns	0.13ns	0.08ns	0.15ns	0.11ns	1
		SEV15	0.13ns	0.18ns	0.31***	0.29**	-0.12ns	0.01ns	0.02ns	-0.08ns	-0.01ns	-0.06ns	0ns	-0.14ns	0.28**	1
Greenhouse	2016	SEV16	0.33***	0.36***	0.22*	0.29**	0.12ns	0.16ns	0.07ns	-0.02ns	0.12ns	0.33***	0.2*	0.21*	0.08ns	0.05ns	1
ns: Non-significant for P > 0.05, * for P ≤ 0.05, ** for P ≤ 0.01 and *** for P ≤ 0.001.
